# Supplementary material for: Natural selection retains overrepresented out-of-frame stop codons against frameshift peptides in prokaryotes
Source: BMC Genomics. 2010 Sep 9;11:491. doi: 10.1186/1471-2164-11-491 (PMC2996987; doi:10.1186/1471-2164-11-491)
Supplement: Additional file 2 — Results from Monte Carlo simulations of OSC frequencies in prokaryotic genomes. Excel file containing simulated OSC frequencies under different Markov models from each Monte Carlo run. [file 1471-2164-11-491-S2.XLS]

## Sheet: Index
The following sheets contain the raw and processed results from the Monte Carlo runs.
o2/o5 = 2nd order/ 5th order Markov model
OSC1/OSC2/all = off-frame stop codon frequencies in +2 and +3 frames and both frames together
FDR = false discovery rate control calculations
All p-values shown here are calculated using Excel and later confirmed with R to the decimal places shown in the paper.

## Sheet: o2_OSC1_FDR
name	t	p-val	order	criticalp
Kineococcus_radiotolerans_SRS30216	-142.189	4.42902e-202	1	0.000145773
Haliangium_ochraceum_DSM_14365	-131.666	1.66676e-195	2	0.000291545
Variovorax_paradoxus_S110	-128.714	1.4422e-193	3	0.000437318
Beutenbergia_cavernae_DSM_12333	-122.779	1.54155e-189	4	0.00058309
Nocardia_farcinica_IFM10152	-120.938	2.99549e-188	5	0.000728863
Clavibacter_michiganensis_NCPPB_382	-119.076	6.30636e-187	6	0.000874636
Rhodococcus_jostii_RHA1	-115.554	2.27732e-184	7	0.00102041
Actinosynnema_mirum_DSM_43827	-114.54	1.28146e-183	8	0.00116618
Xylanimonas_cellulosilytica_DSM_15894	-112.952	1.97948e-182	9	0.00131195
Nakamurella_multipartita_DSM_44233	-108.441	5.78933e-179	10	0.00145773
Brachybacterium_faecium_DSM_4810	-107.072	6.95352e-178	11	0.0016035
Delftia_acidovorans_SPH-1	-105.79	7.33695e-177	12	0.00174927
Catenulispora_acidiphila_DSM_44928	-104.251	1.28708e-175	13	0.00189504
Acidovorax_avenae_citrulli_AAC00-1	-100.261	2.63042e-172	14	0.00204082
Saccharopolyspora_erythraea_NRRL_2338	-95.9963	1.26062e-168	15	0.00218659
Bordetella_pertussis	-94.8448	1.32241e-167	16	0.00233236
Polaromonas_JS666	-94.3354	3.77264e-167	17	0.00247813
Leptothrix_cholodnii_SP_6	-92.7009	1.13198e-165	18	0.00262391
Salinispora_arenicola_CNS-205	-92.5736	1.47869e-165	19	0.00276968
Azoarcus_BH72	-91.6642	1.00837e-164	20	0.00291545
Saccharomonospora_viridis_DSM_43017	-90.589	9.99199e-164	21	0.00306122
Diaphorobacter_TPSY	-90.5879	1.00138e-163	22	0.003207
Frankia_EAN1pec	-90.4831	1.25395e-163	23	0.00335277
Kytococcus_sedentarius_DSM_20547	-89.2365	1.85611e-162	24	0.00349854
Micrococcus_luteus_NCTC_2665	-89.2183	1.93122e-162	25	0.00364431
Verminephrobacter_eiseniae_EF01-2	-89.1798	2.10002e-162	26	0.00379009
Gordonia_bronchialis_DSM_43247	-85.8219	3.59319e-159	27	0.00393586
Thermomonospora_curvata_DSM_43183	-85.3404	1.06905e-158	28	0.00408163
Cupriavidus_taiwanensis	-85.1447	1.6677e-158	29	0.00422741
Thauera_MZ1T	-84.897	2.9323e-158	30	0.00437318
Pseudomonas_aeruginosa	-84.3797	9.57646e-158	31	0.00451895
Sorangium_cellulosum__So_ce_56_	-83.4587	8.01217e-157	32	0.00466472
Myxococcus_xanthus_DK_1622	-82.8511	3.29364e-156	33	0.0048105
Kocuria_rhizophila_DC2201	-81.4993	7.92358e-155	34	0.00495627
Rhodoferax_ferrireducens_T118	-80.2617	1.52241e-153	35	0.00510204
Methylibium_petroleiphilum_PM1	-80.0128	2.77284e-153	36	0.00524781
Thioalkalivibrio_HL_EbGR7	-79.4076	1.20023e-152	37	0.00539359
Desulfomicrobium_baculatum_DSM_4028	-79.0955	2.56616e-152	38	0.00553936
Comamonas_testosteroni_CNB_1	-77.2943	2.1761e-150	39	0.00568513
Magnetospirillum_magneticum_AMB-1	-76.2916	2.68817e-149	40	0.0058309
Thermobifida_fusca_YX	-75.7309	1.11131e-148	41	0.00597668
Anaeromyxobacter_dehalogenans_2CP-C	-74.4196	3.1933e-147	42	0.00612245
Ralstonia_metallidurans_CH34	-73.6608	2.28585e-146	43	0.00626822
Aromatoleum_aromaticum_EbN1	-68.9135	7.94869e-141	44	0.00641399
Opitutus_terrae_PB90_1	-68.7174	1.36982e-140	45	0.00655977
Laribacter_hongkongensis_HLHK9	-68.0844	8.01835e-140	46	0.00670554
Arthrobacter_aurescens_TC1	-67.8348	1.61591e-139	47	0.00685131
Chromobacterium_violaceum	-67.5227	3.89392e-139	48	0.00699708
Methylobacterium_4_46	-67.4792	4.40389e-139	49	0.00714286
Alkalilimnicola_ehrlichei_MLHE-1	-67.269	7.98264e-139	50	0.00728863
Gemmatimonas_aurantiaca_T_27	-66.75	3.4937e-138	51	0.0074344
Xanthomonas_oryzae_PXO99A	-66.5394	6.37869e-138	52	0.00758017
Paracoccus_denitrificans_PD1222	-65.6254	8.87773e-137	53	0.00772595
Bradyrhizobium_BTAi1	-65.072	4.4441e-136	54	0.00787172
Chromohalobacter_salexigens_DSM_3043	-65.0632	4.55991e-136	55	0.00801749
Dechloromonas_aromatica_RCB	-64.6121	1.71047e-135	56	0.00816327
Klebsiella_pneumoniae_342	-64.3075	4.19739e-135	57	0.00830904
Deinococcus_radiodurans	-63.6463	2.98481e-134	58	0.00845481
Hahella_chejuensis_KCTC_2396	-63.3593	7.0361e-134	59	0.00860058
Acidothermus_cellulolyticus_11B	-63.3069	8.23081e-134	60	0.00874636
Maricaulis_maris_MCS10	-62.9766	2.21886e-133	61	0.00889213
Serratia_proteamaculans_568	-62.9428	2.45624e-133	62	0.0090379
Solibacter_usitatus_Ellin6076	-62.4061	1.24407e-132	63	0.00918367
Gluconacetobacter_diazotrophicus_PAl_5_FAPERJ	-62.0329	3.87341e-132	64	0.00932945
Propionibacterium_acnes_KPA171202	-61.9628	4.79788e-132	65	0.00947522
Aeromonas_hydrophila_ATCC_7966	-61.434	2.42735e-131	66	0.00962099
Sphingomonas_wittichii_RW1	-61.3275	3.36961e-131	67	0.00976676
Agrobacterium_radiobacter_K84	-60.5814	3.40339e-130	68	0.00991254
Mycobacterium_tuberculosis_CDC1551	-60.0319	1.90023e-129	69	0.0100583
Dickeya_dadantii_Ech703	-58.4284	3.11602e-127	70	0.0102041
Methylococcus_capsulatus_Bath	-58.1834	6.86662e-127	71	0.0103499
Desulfovibrio_desulfuricans_ATCC_27774	-57.8815	1.82593e-126	72	0.0104956
Jannaschia_CCS1	-57.0921	2.40537e-125	73	0.0106414
Salmonella_enterica_Choleraesuis	-56.9091	4.39267e-125	74	0.0107872
Saccharophagus_degradans_2-40	-56.2789	3.54054e-124	75	0.0109329
Flavobacterium_johnsoniae_UW101	-56.2598	3.77278e-124	76	0.0110787
Akkermansia_muciniphila_ATCC_BAA_835	-56.1042	6.33681e-124	77	0.0112245
Marinobacter_aquaeolei_VT8	-55.9285	1.14008e-123	78	0.0113703
Rhodospirillum_centenum_SW	-55.5853	3.60615e-123	79	0.011516
Desulfatibacillum_alkenivorans_AK_01	-54.5064	1.40324e-121	80	0.0116618
Eggerthella_lenta_DSM_2243	-54.3624	2.29857e-121	81	0.0118076
Halomicrobium_mukohataei_DSM_12286	-54.3122	2.73053e-121	82	0.0119534
Pectobacterium_carotovorum_PC1	-54.3053	2.79583e-121	83	0.0120991
Rhodopseudomonas_palustris_BisA53	-54.2654	3.20689e-121	84	0.0122449
Halothiobacillus_neapolitanus_c2	-54.071	6.261e-121	85	0.0123907
Thiobacillus_denitrificans_ATCC_25259	-53.8085	1.55048e-120	86	0.0125364
Halorhodospira_halophila_SL1	-53.5269	4.11884e-120	87	0.0126822
Acidithiobacillus_ferrooxidans_ATCC_23270	-53.3753	6.98134e-120	88	0.012828
Rubrobacter_xylanophilus_DSM_9941	-53.3333	8.0844e-120	89	0.0129738
Ochrobactrum_anthropi_ATCC_49188	-53.1176	1.71788e-119	90	0.0131195
Methylocella_silvestris_BL2	-52.7142	7.08451e-119	91	0.0132653
Paenibacillus_JDR_2	-52.6786	8.03248e-119	92	0.0134111
Jonesia_denitrificans_DSM_20603	-52.6757	8.1152e-119	93	0.0135569
Ruegeria_pomeroyi_DSS_3	-52.6457	9.01933e-119	94	0.0137026
Dyadobacter_fermentans_DSM_18053	-52.524	1.38635e-118	95	0.0138484
Halobacterium_salinarum_R1	-52.2843	3.24085e-118	96	0.0139942
Janthinobacterium_Marseille	-51.9967	9.0138e-118	97	0.0141399
Geobacter_metallireducens_GS-15	-51.8902	1.31834e-117	98	0.0142857
Dinoroseobacter_shibae_DFL_12	-51.8059	1.78197e-117	99	0.0144315
Mesorhizobium_BNC1	-51.4469	6.46271e-117	100	0.0145773
Erwinia_carotovora_atroseptica_SCRI1043	-51.0464	2.74384e-116	101	0.014723
Erythrobacter_litoralis_HTCC2594	-50.9739	3.56971e-116	102	0.0148688
Methylobacillus_flagellatus_KT	-50.5589	1.61698e-115	103	0.0150146
Citrobacter_koseri_ATCC_BAA-895	-50.3758	3.16002e-115	104	0.0151603
Pedobacter_heparinus_DSM_2366	-49.9152	1.71981e-114	105	0.0153061
Caulobacter_crescentus	-49.7843	2.79041e-114	106	0.0154519
Bacteroides_fragilis_NCTC_9434	-49.7577	3.07926e-114	107	0.0155977
Nitrosomonas_europaea	-49.6594	4.43368e-114	108	0.0157434
Acetobacter_pasteurianus_IFO_3283_01	-49.6153	5.22252e-114	109	0.0158892
Roseobacter_denitrificans_OCh_114	-49.3119	1.6154e-113	110	0.016035
Rhodobacter_sphaeroides_ATCC_17025	-48.7639	1.26054e-112	111	0.0161808
Acidimicrobium_ferrooxidans_DSM_10331	-48.5248	3.10921e-112	112	0.0163265
Sinorhizobium_medicae_WSM419	-48.3908	5.16436e-112	113	0.0164723
Phenylobacterium_zucineum_HLK1	-47.3117	3.21374e-110	114	0.0166181
Shewanella_denitrificans_OS217	-47.2617	3.89921e-110	115	0.0167638
Halorhabdus_utahensis_DSM_12940	-47.2507	4.06812e-110	116	0.0169096
Brucella_abortus_S19	-47.0228	9.8441e-110	117	0.0170554
Magnetococcus_MC-1	-46.8449	1.96612e-109	118	0.0172012
Sphingopyxis_alaskensis_RB2256	-46.7049	3.39494e-109	119	0.0173469
Yersinia_enterocolitica_8081	-46.4563	8.98558e-109	120	0.0174927
Silicibacter_TM1040	-46.4176	1.04619e-108	121	0.0176385
Nitrosospira_multiformis_ATCC_25196	-46.339	1.42444e-108	122	0.0177843
Elusimicrobium_minutum_Pei191	-46.2466	2.04916e-108	123	0.01793
Gluconobacter_oxydans_621H	-46.0515	4.42533e-108	124	0.0180758
Parvibaculum_lavamentivorans_DS-1	-46.0233	4.9463e-108	125	0.0182216
Herminiimonas_arsenicoxydans	-45.7088	1.7216e-107	126	0.0183673
Escherichia_coli_O157H7_EDL933	-45.4261	5.31374e-107	127	0.0185131
Robiginitalea_biformata_HTCC2501	-45.3573	6.99782e-107	128	0.0186589
Pirellula_sp	-45.3471	7.28872e-107	129	0.0188047
Edwardsiella_tarda_EIB202	-45.1041	1.9328e-106	130	0.0189504
Microcystis_aeruginosa_NIES_843	-45.0258	2.64836e-106	131	0.0190962
Burkholderia_pseudomallei_MSHR346	-44.8411	5.57849e-106	132	0.019242
Sodalis_glossinidius_morsitans	-44.4438	2.793e-105	133	0.0193878
Methylovorus_SIP3_4	-44.4189	3.09214e-105	134	0.0195335
Beijerinckia_indica_ATCC_9039	-44.35	4.09286e-105	135	0.0196793
Hyphomonas_neptunium_ATCC_15444	-44.2265	6.77557e-105	136	0.0198251
Roseiflexus_castenholzii_DSM_13941	-43.6848	6.26732e-104	137	0.0199708
Nitrobacter_hamburgensis_X14	-43.3039	3.03547e-103	138	0.0201166
Halorubrum_lacusprofundi_ATCC_49239	-43.1053	6.94245e-103	139	0.0202624
Anabaena_variabilis_ATCC_29413	-43.0576	8.47266e-103	140	0.0204082
Cellvibrio_japonicus_Ueda107	-43.0371	9.23054e-103	141	0.0205539
Gloeobacter_violaceus	-43.0034	1.06264e-102	142	0.0206997
Natronomonas_pharaonis	-42.8299	2.19715e-102	143	0.0208455
Leifsonia_xyli_xyli_CTCB0	-42.6534	4.61096e-102	144	0.0209913
Cyanothece_ATCC_51142	-42.3793	1.46558e-101	145	0.021137
Nitrosococcus_oceani_ATCC_19707	-42.133	4.16338e-101	146	0.0212828
Brevibacillus_brevis_NBRC_100599	-41.907	1.08999e-100	147	0.0214286
Chlorobaculum_parvum_NCIB_8327	-41.6951	2.69802e-100	148	0.0215743
Granulobacter_bethesdensis_CGDNIH1	-41.6935	2.7161e-100	149	0.0217201
Chitinophaga_pinensis_DSM_2588	-41.5963	4.12131e-100	150	0.0218659
Marinomonas_MWYL1	-41.3832	1.03094e-99	151	0.0220117
Haloarcula_marismortui_ATCC_43049	-41.298	1.48844e-99	152	0.0221574
Colwellia_psychrerythraea_34H	-40.898	8.42759e-99	153	0.0223032
Pseudoalteromonas_atlantica_T6c	-40.8504	1.03684e-98	154	0.022449
Nostoc_punctiforme_PCC_73102	-40.3391	9.71929e-98	155	0.0225948
Shigella_boydii_CDC_3083_94	-40.2607	1.37232e-97	156	0.0227405
Thermus_thermophilus_HB27	-40.1508	2.22753e-97	157	0.0228863
Kangiella_koreensis_DSM_16069	-40.0926	2.88085e-97	158	0.0230321
Alcanivorax_borkumensis_SK2	-40.0506	3.46815e-97	159	0.0231778
Tolumonas_auensis_DSM_9187	-39.914	6.3524e-97	160	0.0233236
Renibacterium_salmoninarum_ATCC_33209	-39.8529	8.32941e-97	161	0.0234694
Hirschia_baltica_ATCC_49814	-39.3877	6.63496e-96	162	0.0236152
Rhizobium_etli_CFN_42	-39.255	1.2032e-95	163	0.0237609
Idiomarina_loihiensis_L2TR	-38.9773	4.20351e-95	164	0.0239067
Parabacteroides_distasonis_ATCC_8503	-38.9651	4.44224e-95	165	0.0240525
Bdellovibrio_bacteriovorus	-38.6892	1.55069e-94	166	0.0241983
Photorhabdus_asymbiotica	-38.5248	3.27598e-94	167	0.024344
Neisseria_gonorrhoeae_FA_1090	-38.4582	4.44007e-94	168	0.0244898
Proteus_mirabilis	-38.1454	1.85853e-93	169	0.0246356
Chlorobium_chlorochromatii_CaD3	-38.0911	2.38598e-93	170	0.0247813
Gramella_forsetii_KT0803	-37.6498	1.83039e-92	171	0.0249271
Capnocytophaga_ochracea_DSM_7271	-37.3581	7.11156e-92	172	0.0250729
Xylella_fastidiosa	-36.6452	2.02699e-90	173	0.0252187
Oligotropha_carboxidovorans_OM5	-36.4302	5.61877e-90	174	0.0253644
Cytophaga_hutchinsonii_ATCC_33406	-36.3326	8.94138e-90	175	0.0255102
Desulfotomaculum_acetoxidans_DSM_771	-36.2068	1.62933e-89	176	0.025656
Thermanaerovibrio_acidaminovorans_DSM_6589	-36.0646	3.21528e-89	177	0.0258017
Photobacterium_profundum_SS9	-35.9481	5.62297e-89	178	0.0259475
Acidobacterium_capsulatum_ATCC_51196	-35.5059	4.74187e-88	179	0.0260933
Porphyromonas_gingivalis_ATCC_33277	-35.3283	1.12271e-87	180	0.0262391
Slackia_heliotrinireducens_DSM_20476	-34.9219	8.16816e-87	181	0.0263848
Polynucleobacter_necessarius_asymbioticus_QLW_P1DMWA_1	-34.884	9.83802e-87	182	0.0265306
Sphaerobacter_thermophilus_DSM_20745	-34.0872	5.06974e-85	183	0.0266764
Vibrio_cholerae	-33.8534	1.63204e-84	184	0.0268222
Dichelobacter_nodosus_VCS1703A	-33.7778	2.38401e-84	185	0.0269679
Acinetobacter_baumannii_AB0057	-33.7218	3.1587e-84	186	0.0271137
Legionella_pneumophila_Corby	-33.1653	5.26764e-83	187	0.0272595
Corynebacterium_diphtheriae	-32.9512	1.56825e-82	188	0.0274052
Bacillus_anthracis_Ames	-32.6843	6.15427e-82	189	0.027551
Aliivibrio_salmonicida_LFI1238	-32.6811	6.25663e-82	190	0.0276968
Methylotenera_mobilis_JLW8	-32.6782	6.35088e-82	191	0.0278426
Aggregatibacter_actinomycetemcomitans_D11S_1	-32.2052	7.30362e-81	192	0.0279883
Listeria_monocytogenes	-32.1926	7.79831e-81	193	0.0281341
Trichodesmium_erythraeum_IMS101	-32.141	1.01944e-80	194	0.0282799
Desulfotalea_psychrophila_LSv54	-32.1301	1.07877e-80	195	0.0284257
Cyanobacteria_bacterium_Yellowstone_A-Prime	-31.8646	4.30503e-80	196	0.0285714
Acaryochloris_marina_MBIC11017	-31.3545	6.28371e-79	197	0.0287172
Mannheimia_succiniciproducens_MBEL55E	-31.3488	6.47403e-79	198	0.028863
Herpetosiphon_aurantiacus_ATCC_23779	-31.2959	8.56617e-79	199	0.0290087
Prosthecochloris_aestuarii_DSM_271	-31.2881	8.92349e-79	200	0.0291545
Rhodothermus_marinus_DSM_4252	-31.2059	1.37912e-78	201	0.0293003
Alicyclobacillus_acidocaldarius_DSM_446	-31.035	3.41838e-78	202	0.0294461
Pelodictyon_phaeoclathratiforme_BU_1	-30.8929	7.28667e-78	203	0.0295918
Chloroflexus_aggregans_DSM_9485	-30.2719	2.04709e-76	204	0.0297376
Bifidobacterium_adolescentis_ATCC_15703	-30.2031	2.97117e-76	205	0.0298834
Bacillus_amyloliquefaciens_FZB42	-29.7569	3.36612e-75	206	0.0300292
Carboxydothermus_hydrogenoformans_Z-2901	-29.7397	3.69887e-75	207	0.0301749
Alteromonas_macleodii__Deep_ecotype_	-29.7046	4.48011e-75	208	0.0303207
Fibrobacter_succinogenes_S85	-29.5895	8.41714e-75	209	0.0304665
Geobacillus_thermodenitrificans_NG80-2	-29.0753	1.43553e-73	210	0.0306122
Methylacidiphilum_infernorum_V4	-28.9745	2.51252e-73	211	0.030758
Coxiella_burnetii	-28.4292	5.29965e-72	212	0.0309038
Cronobacter_turicensis	-28.3613	7.7657e-72	213	0.0310496
Sebaldella_termitidis_ATCC_33386	-28.2667	1.32375e-71	214	0.0311953
Thiomicrospira_crunogena_XCL-2	-28.0639	4.16927e-71	215	0.0313411
Enterococcus_faecalis_V583	-27.9877	6.42349e-71	216	0.0314869
Natranaerobius_thermophilus_JW_NM_WN_LF	-27.9021	1.04463e-70	217	0.0316327
Thermosynechococcus_elongatus	-27.7126	3.07478e-70	218	0.0317784
Oceanobacillus_iheyensis	-27.6909	3.48054e-70	219	0.0319242
Thermomicrobium_roseum_DSM_5159	-27.6734	3.84646e-70	220	0.03207
Methanosarcina_acetivorans	-27.5122	9.68012e-70	221	0.0322157
Nautilia_profundicola_AmH	-27.4233	1.6131e-69	222	0.0323615
Lysinibacillus_sphaericus_C3_41	-27.194	6.04272e-69	223	0.0325073
Thermobaculum_terrenum_ATCC_BAA_798	-27.1114	9.73849e-69	224	0.0326531
Leptotrichia_buccalis_DSM_1135	-26.9593	2.35e-68	225	0.0327988
Chloroherpeton_thalassium_ATCC_35110	-26.6101	1.79622e-67	226	0.0329446
Psychrobacter_arcticum_273-4	-26.2705	1.31715e-66	227	0.0330904
Veillonella_parvula_DSM_2008	-26.2299	1.67349e-66	228	0.0332362
Campylobacter_jejuni	-25.4906	1.35036e-64	229	0.0333819
Methanobacterium_thermoautotrophicum	-25.2375	6.16944e-64	230	0.0335277
Pelotomaculum_thermopropionicum_SI	-24.9642	3.21027e-63	231	0.0336735
Alkaliphilus_metalliredigens_QYMF	-24.4215	8.72589e-62	232	0.0338192
Eubacterium_rectale_ATCC_33656	-24.2863	1.99843e-61	233	0.033965
Dehalococcoides_BAV1	-24.2603	2.34402e-61	234	0.0341108
Haemophilus_influenzae	-23.8825	2.40656e-60	235	0.0342566
Kosmotoga_olearia_TBF_19_5_1	-23.7052	7.22282e-60	236	0.0344023
Coprothermobacter_proteolyticus_DSM_5265	-23.3622	6.12411e-59	237	0.0345481
Actinobacillus_pleuropneumoniae_L20	-22.9494	8.18318e-58	238	0.0346939
Desulfohalobium_retbaense_DSM_5692	-22.8778	1.28501e-57	239	0.0348397
Methanobrevibacter_smithii_ATCC_35061	-22.8436	1.59504e-57	240	0.0349854
Anaerococcus_prevotii_DSM_20548	-22.5909	7.90724e-57	241	0.0351312
Methanococcus_jannaschii	-22.1984	9.64995e-56	242	0.035277
Lactococcus_lactis	-21.9684	4.21761e-55	243	0.0354227
Leptospira_interrogans_serovar_Copenhageni	-21.6805	2.69603e-54	244	0.0355685
Heliobacterium_modesticaldum_Ice1	-21.3263	2.68114e-53	245	0.0357143
Brachyspira_hyodysenteriae_WA1	-21.2674	3.93303e-53	246	0.0358601
Zymomonas_mobilis_NCIMB_11163	-20.8169	7.48286e-52	247	0.0360058
Hydrogenobaculum_Y04AAS1	-20.6971	1.64504e-51	248	0.0361516
Anoxybacillus_flavithermus_WK1	-20.6021	3.07545e-51	249	0.0362974
Methanosarcina_mazei	-20.3157	2.04098e-50	250	0.0364431
Pasteurella_multocida	-20.308	2.14676e-50	251	0.0365889
Pyrococcus_furiosus	-20.1078	8.11123e-50	252	0.0367347
Clostridium_difficile_R20291	-19.9421	2.44451e-49	253	0.0368805
Lactobacillus_acidophilus_NCFM	-19.798	6.39441e-49	254	0.0370262
Nitratiruptor_SB155-2	-19.5905	2.56614e-48	255	0.037172
Cryptobacterium_curtum_DSM_15641	-19.3339	1.43924e-47	256	0.0373178
Methanospirillum_hungatei_JF-1	-19.2428	2.65913e-47	257	0.0374636
uncultured_methanogenic_archaeon_RC-I	-19.092	7.36363e-47	258	0.0376093
Leuconostoc_citreum_KM20	-18.6875	1.14406e-45	259	0.0377551
Pediococcus_pentosaceus_ATCC_25745	-18.2175	2.82905e-44	260	0.0379009
Methanoculleus_marisnigri_JR1	-18.1857	3.51801e-44	261	0.0380466
Ammonifex_degensii_KC4	-17.9233	2.13074e-43	262	0.0381924
Ignicoccus_hospitalis_KIN4_I	-17.7616	6.48763e-43	263	0.0383382
Thermosipho_africanus_TCF52B	-17.7585	6.62598e-43	264	0.038484
Methanococcoides_burtonii_DSM_6242	-17.5266	3.28436e-42	265	0.0386297
Haloquadratum_walsbyi	-17.4034	7.69959e-42	266	0.0387755
Halothermothrix_orenii_H_168	-17.3651	1.00386e-41	267	0.0389213
Finegoldia_magna_ATCC_29328	-17.348	1.13016e-41	268	0.0390671
Moorella_thermoacetica_ATCC_39073	-17.3212	1.36132e-41	269	0.0392128
Methanocaldococcus_fervens_AG86	-17.2695	1.94685e-41	270	0.0393586
Bartonella_bacilliformis_KC583	-17.1964	3.23421e-41	271	0.0395044
Oenococcus_oeni_PSU-1	-17.1319	5.05998e-41	272	0.0396501
Dictyoglomus_thermophilum_H_6_12	-17.0195	1.10521e-40	273	0.0397959
Methanosphaera_stadtmanae	-16.9676	1.58555e-40	274	0.0399417
Prochlorococcus_marinus_AS9601	-16.9002	2.53519e-40	275	0.0400875
Picrophilus_torridus_DSM_9790	-16.4053	8.02806e-39	276	0.0402332
Aster_yellows_witches-broom_phytoplasma_AYWB	-16.2421	2.51893e-38	277	0.040379
Treponema_pallidum	-16.0546	9.38225e-38	278	0.0405248
Exiguobacterium_AT1b	-15.9884	1.49384e-37	279	0.0406706
Borrelia_burgdorferi	-15.6435	1.69084e-36	280	0.0408163
Anaerocellum_thermophilum_DSM_6725	-15.5616	3.01107e-36	281	0.0409621
Arcobacter_butzleri_RM4018	-15.5436	3.41858e-36	282	0.0411079
Salinibacter_ruber_DSM_13855	-15.2971	1.94506e-35	283	0.0412536
Thermodesulfovibrio_yellowstonii_DSM_11347	-15.1561	5.26501e-35	284	0.0413994
Methanopyrus_kandleri	-14.8461	4.71372e-34	285	0.0415452
Orientia_tsutsugamushi_Boryong	-14.3944	1.15452e-32	286	0.041691
Caldivirga_maquilingensis_IC-167	-14.3535	1.54306e-32	287	0.0418367
Thermotoga_maritima	-13.8269	6.44521e-31	288	0.0419825
Parachlamydia_sp_UWE25	-13.5213	5.62358e-30	289	0.0421283
Caldicellulosiruptor_saccharolyticus_DSM_8903	-13.4073	1.26107e-29	290	0.0422741
Macrococcus_caseolyticus_JCSC5402	-13.3967	1.35904e-29	291	0.0424198
Thermoanaerobacter_pseudethanolicus_ATCC_33223	-13.0114	2.07682e-28	292	0.0425656
Thermococcus_gammatolerans_EJ3	-12.8574	6.16888e-28	293	0.0427114
Tropheryma_whipplei_TW08_27	-12.4555	1.05067e-26	294	0.0428571
Acholeplasma_laidlawii_PG_8A	-12.1465	9.23137e-26	295	0.0430029
Pyrobaculum_aerophilum	-11.8891	5.60816e-25	296	0.0431487
Fusobacterium_nucleatum	-11.6181	3.72593e-24	297	0.0432945
Nitrosopumilus_maritimus_SCM1	-11.5472	6.10459e-24	298	0.0434402
Francisella_tularensis_FSC_198	-11.5386	6.48562e-24	299	0.043586
Aquifex_aeolicus	-11.5362	6.59373e-24	300	0.0437318
Fervidobacterium_nodosum_Rt17-B1	-11.4009	1.68953e-23	301	0.0438776
Atopobium_parvulum_DSM_20469	-11.3012	3.37562e-23	302	0.0440233
Rickettsia_prowazekii	-11.2713	4.15381e-23	303	0.0441691
Nanoarchaeum_equitans	-11.0389	2.07327e-22	304	0.0443149
Archaeoglobus_fulgidus	-10.8872	5.89502e-22	305	0.0444606
Helicobacter_pylori_26695	-10.8158	9.63281e-22	306	0.0446064
Buchnera_aphidicola	-10.7893	1.15529e-21	307	0.0447522
Baumannia_cicadellinicola_Homalodisca_coagulata	-10.7823	1.21248e-21	308	0.044898
uncultured_Termite_group_1_bacterium_phylotype_Rs_D17	-10.3315	2.63043e-20	309	0.0450437
Wigglesworthia_brevipalpis	-10.2612	4.23567e-20	310	0.0451895
Thermoproteus_neutrophilus_V24Sta	-10.2456	4.70656e-20	311	0.0453353
Petrotoga_mobilis_SJ95	-9.47737	8.02292e-18	312	0.045481
Chlamydia_trachomatis_A_HAR-13	-9.2326	4.00533e-17	313	0.0456268
Methanocorpusculum_labreanum_Z	-9.18265	5.55016e-17	314	0.0457726
Mesoplasma_florum_L1	-8.34956	1.14896e-14	315	0.0459184
Desulfurococcus_kamchatkensis_1221n	-8.21743	2.62249e-14	316	0.0460641
Thermoplasma_acidophilum	-8.10103	5.39824e-14	317	0.0462099
Methanosaeta_thermophila_PT	-8.03102	8.31379e-14	318	0.0463557
Anaplasma_centrale_Israel	-8.01143	9.37882e-14	319	0.0465015
Blattabacterium__Blattella_germanica__Bge	-7.76761	4.15269e-13	320	0.0466472
Lawsonia_intracellularis_PHE_MN1-00	-6.76278	1.47172e-10	321	0.046793
Ehrlichia_canis_Jake	-6.38411	1.18971e-09	322	0.0469388
Thermofilum_pendens_Hrk_5	-5.77526	2.92021e-08	323	0.0470845
Hyperthermus_butylicus	-5.63676	5.87319e-08	324	0.0472303
Synechococcus_CC9311	-5.43858	1.56467e-07	325	0.0473761
Wolbachia_endosymbiont_of_Brugia_malayi_TRS	-5.19345	5.0851e-07	326	0.0475219
Sulfurospirillum_deleyianum_DSM_6946	4.61778	6.95149e-06	327	0.0476676
Persephonella_marina_EX_H1	3.89049	0.000136376	328	0.0478134
Teredinibacter_turnerae_T7901	-3.75407	0.000228311	329	0.0479592
Symbiobacterium_thermophilum_IAM14863	-3.69115	0.000288203	330	0.048105
Syntrophobacter_fumaroxidans_MPOB	-3.30801	0.00111508	331	0.0482507
Stenotrophomonas_maltophilia_K279a	-3.04758	0.00262002	332	0.0483965
Sulfurovum_NBC37-1	2.13619	0.0338852	333	0.0485423
Streptomyces_coelicolor	-2.11145	0.0359816	334	0.048688
Sulfurihydrogenibium_azorense_Az_Fu1	-1.93573	0.0543176	335	0.0488338
Streptococcus_pneumoniae_TIGR4	-1.93292	0.0546648	336	0.0489796
Sulfolobus_tokodaii	-1.78929	0.0750892	337	0.0491254
Neorickettsia_risticii_Illinois	-1.77035	0.0782002	338	0.0492711
Streptobacillus_moniliformis_DSM_12112	-1.7274	0.0856473	339	0.0494169
Syntrophus_aciditrophicus_SB	0.856053	0.392998	340	0.0495627
Syntrophomonas_wolfei_Goettingen	0.64068	0.522468	341	0.0497085
Aeropyrum_pernix	0.522106	0.602177	342	0.0498542
Staphylococcus_aureus_aureus_MRSA252	-0.23763	0.812412	343	0.05

## Sheet: o2_OSC2_FDR
name	t	p-val	order	criticalp
Streptococcus_pneumoniae_TIGR4	-17.3175	1.39594e-41	1	0.000145773
Stenotrophomonas_maltophilia_K279a	-10.7668	1.34814e-21	2	0.000291545
Teredinibacter_turnerae_T7901	-9.36539	1.6774e-17	3	0.000437318
Thermus_thermophilus_HB27	8.64729	1.7511e-15	4	0.00058309
Syntrophobacter_fumaroxidans_MPOB	-8.49264	4.66925e-15	5	0.000728863
Ignicoccus_hospitalis_KIN4_I	8.24852	2.16084e-14	6	0.000874636
Streptobacillus_moniliformis_DSM_12112	-7.34854	5.06891e-12	7	0.00102041
Streptomyces_coelicolor	-7.2579	8.6239e-12	8	0.00116618
Aquifex_aeolicus	7.19283	1.26008e-11	9	0.00131195
Thermanaerovibrio_acidaminovorans_DSM_6589	6.70042	2.08657e-10	10	0.00145773
Sulfurihydrogenibium_azorense_Az_Fu1	-6.30188	1.85474e-09	11	0.0016035
Haloquadratum_walsbyi	-5.93453	1.28965e-08	12	0.00174927
Sulfurospirillum_deleyianum_DSM_6946	-5.92795	1.33435e-08	13	0.00189504
Sulfurovum_NBC37-1	-5.87907	1.71708e-08	14	0.00204082
Thermococcus_gammatolerans_EJ3	5.87095	1.79028e-08	15	0.00218659
Haloarcula_marismortui_ATCC_43049	-5.80707	2.48334e-08	16	0.00233236
Thermoproteus_neutrophilus_V24Sta	5.59485	7.23982e-08	17	0.00247813
Pelotomaculum_thermopropionicum_SI	5.47021	1.3403e-07	18	0.00262391
Jonesia_denitrificans_DSM_20603	-5.37572	2.12443e-07	19	0.00276968
Brevibacillus_brevis_NBRC_100599	-5.30645	2.96734e-07	20	0.00291545
Sulfolobus_tokodaii	-5.27676	3.4211e-07	21	0.00306122
Moorella_thermoacetica_ATCC_39073	5.26008	3.70491e-07	22	0.003207
Methanospirillum_hungatei_JF-1	-5.12807	6.91899e-07	23	0.00335277
Syntrophomonas_wolfei_Goettingen	-5.11737	7.27458e-07	24	0.00349854
Rhodoferax_ferrireducens_T118	5.11022	7.52209e-07	25	0.00364431
Rhizobium_etli_CFN_42	5.07834	8.72915e-07	26	0.00379009
Staphylococcus_aureus_aureus_MRSA252	-5.06455	9.30758e-07	27	0.00393586
Anabaena_variabilis_ATCC_29413	4.99133	1.30583e-06	28	0.00408163
Veillonella_parvula_DSM_2008	-4.87633	2.20682e-06	29	0.00422741
Ammonifex_degensii_KC4	4.75766	3.75764e-06	30	0.00437318
Hyperthermus_butylicus	-4.756	3.78543e-06	31	0.00451895
Bacillus_anthracis_Ames	-4.73623	4.13262e-06	32	0.00466472
Polaromonas_JS666	4.73243	4.20277e-06	33	0.0048105
Caldivirga_maquilingensis_IC-167	4.62515	6.73205e-06	34	0.00495627
Delftia_acidovorans_SPH-1	4.58008	8.18611e-06	35	0.00510204
Neisseria_gonorrhoeae_FA_1090	4.57103	8.51266e-06	36	0.00524781
Macrococcus_caseolyticus_JCSC5402	-4.53057	1.01317e-05	37	0.00539359
Clostridium_difficile_R20291	-4.44516	1.45776e-05	38	0.00553936
Anoxybacillus_flavithermus_WK1	-4.40239	1.74571e-05	39	0.00568513
Leptothrix_cholodnii_SP_6	4.36589	2.03396e-05	40	0.0058309
Methylacidiphilum_infernorum_V4	4.36529	2.03911e-05	41	0.00597668
Fusobacterium_nucleatum	-4.31251	2.53903e-05	42	0.00612245
Actinosynnema_mirum_DSM_43827	4.28593	2.83342e-05	43	0.00626822
Gloeobacter_violaceus	4.28471	2.84773e-05	44	0.00641399
Caulobacter_crescentus	4.28311	2.86646e-05	45	0.00655977
Prochlorococcus_marinus_AS9601	4.18692	4.24439e-05	46	0.00670554
Xanthomonas_oryzae_PXO99A	4.03365	7.82375e-05	47	0.00685131
Variovorax_paradoxus_S110	3.99223	9.20293e-05	48	0.00699708
Archaeoglobus_fulgidus	3.97694	9.76783e-05	49	0.00714286
Verminephrobacter_eiseniae_EF01-2	3.91632	0.000123509	50	0.00728863
Carboxydothermus_hydrogenoformans_Z-2901	3.8774	0.000143378	51	0.0074344
Syntrophus_aciditrophicus_SB	-3.84188	0.000164125	52	0.00758017
Gordonia_bronchialis_DSM_43247	-3.82805	0.000172952	53	0.00772595
Pyrobaculum_aerophilum	3.8265	0.000173969	54	0.00787172
Rubrobacter_xylanophilus_DSM_9941	3.80712	0.000187169	55	0.00801749
Sebaldella_termitidis_ATCC_33386	-3.80617	0.000187834	56	0.00816327
Acholeplasma_laidlawii_PG_8A	-3.78821	0.000200954	57	0.00830904
Alkaliphilus_metalliredigens_QYMF	-3.76433	0.000219738	58	0.00845481
Brachyspira_hyodysenteriae_WA1	-3.71266	0.000266232	59	0.00860058
Lactobacillus_acidophilus_NCFM	-3.64118	0.000346032	60	0.00874636
Chloroflexus_aggregans_DSM_9485	-3.56429	0.000456772	61	0.00889213
Leuconostoc_citreum_KM20	-3.51028	0.000553625	62	0.0090379
Porphyromonas_gingivalis_ATCC_33277	-3.44562	0.000694907	63	0.00918367
Phenylobacterium_zucineum_HLK1	3.35483	0.00095093	64	0.00932945
Chlorobaculum_parvum_NCIB_8327	3.28614	0.00120048	65	0.00947522
Natronomonas_pharaonis	-3.26716	0.00127946	66	0.00962099
Treponema_pallidum	-3.24133	0.00139479	67	0.00976676
Burkholderia_pseudomallei_MSHR346	3.2363	0.00141835	68	0.00991254
Erwinia_carotovora_atroseptica_SCRI1043	-3.16664	0.00178479	69	0.0100583
Desulfatibacillum_alkenivorans_AK_01	3.15149	0.00187531	70	0.0102041
Acetobacter_pasteurianus_IFO_3283_01	-3.12078	0.00207197	71	0.0103499
Nautilia_profundicola_AmH	3.10671	0.00216825	72	0.0104956
Methanosphaera_stadtmanae	-3.10487	0.0021812	73	0.0106414
Chromobacterium_violaceum	3.06042	0.00251509	74	0.0107872
Picrophilus_torridus_DSM_9790	3.01819	0.00287544	75	0.0109329
Methylobacterium_4_46	3.01002	0.00295047	76	0.0110787
Nitrosomonas_europaea	-2.99568	0.00308637	77	0.0112245
Anaeromyxobacter_dehalogenans_2CP-C	2.98647	0.00317673	78	0.0113703
Renibacterium_salmoninarum_ATCC_33209	-2.96265	0.00342173	79	0.011516
Helicobacter_pylori_26695	2.92152	0.00388578	80	0.0116618
Halomicrobium_mukohataei_DSM_12286	-2.87493	0.00448076	81	0.0118076
Diaphorobacter_TPSY	2.86802	0.0045757	82	0.0119534
uncultured_methanogenic_archaeon_RC-I	2.8439	0.00492191	83	0.0120991
Kocuria_rhizophila_DC2201	-2.81992	0.00528965	84	0.0122449
Desulfotalea_psychrophila_LSv54	-2.78956	0.0057908	85	0.0123907
Methylococcus_capsulatus_Bath	2.78109	0.00593814	86	0.0125364
Propionibacterium_acnes_KPA171202	-2.78041	0.00595024	87	0.0126822
Sphingomonas_wittichii_RW1	2.77861	0.00598205	88	0.012828
Atopobium_parvulum_DSM_20469	-2.77679	0.00601439	89	0.0129738
Listeria_monocytogenes	-2.77425	0.00605974	90	0.0131195
Rhodococcus_jostii_RHA1	-2.76975	0.00614089	91	0.0132653
Chloroherpeton_thalassium_ATCC_35110	2.76204	0.00628216	92	0.0134111
Anaerococcus_prevotii_DSM_20548	-2.74587	0.00658808	93	0.0135569
Thermobaculum_terrenum_ATCC_BAA_798	-2.73072	0.00688699	94	0.0137026
Cyanobacteria_bacterium_Yellowstone_A-Prime	2.71566	0.00719619	95	0.0138484
Magnetospirillum_magneticum_AMB-1	2.67551	0.00808286	96	0.0139942
Photobacterium_profundum_SS9	-2.6421	0.00889454	97	0.0141399
Sphingopyxis_alaskensis_RB2256	2.63477	0.00908222	98	0.0142857
Thermoanaerobacter_pseudethanolicus_ATCC_33223	-2.59808	0.0100757	99	0.0144315
Methanocaldococcus_fervens_AG86	-2.57876	0.0106372	100	0.0145773
Chlorobium_chlorochromatii_CaD3	-2.57091	0.0108732	101	0.014723
Methylobacillus_flagellatus_KT	2.55096	0.0114945	102	0.0148688
Solibacter_usitatus_Ellin6076	2.53556	0.0119953	103	0.0150146
Leptospira_interrogans_serovar_Copenhageni	2.51356	0.0127448	104	0.0151603
Anaplasma_centrale_Israel	-2.50633	0.0129999	105	0.0153061
Robiginitalea_biformata_HTCC2501	2.50219	0.0131481	106	0.0154519
Thioalkalivibrio_HL_EbGR7	2.49442	0.0134304	107	0.0155977
Cryptobacterium_curtum_DSM_15641	-2.48082	0.0139374	108	0.0157434
Buchnera_aphidicola	-2.46649	0.0144902	109	0.0158892
Cyanothece_ATCC_51142	2.44457	0.015373	110	0.016035
Methylotenera_mobilis_JLW8	2.40466	0.0171037	111	0.0161808
Beijerinckia_indica_ATCC_9039	2.40234	0.0172096	112	0.0163265
Gemmatimonas_aurantiaca_T_27	-2.39953	0.0173384	113	0.0164723
Photorhabdus_asymbiotica	-2.39581	0.0175101	114	0.0166181
Borrelia_burgdorferi	2.3861	0.0179658	115	0.0167638
Cronobacter_turicensis	-2.32622	0.0210136	116	0.0169096
Methanococcoides_burtonii_DSM_6242	-2.30507	0.022194	117	0.0170554
uncultured_Termite_group_1_bacterium_phylotype_Rs_D17	-2.28708	0.0232431	118	0.0172012
Blattabacterium__Blattella_germanica__Bge	-2.2668	0.0244779	119	0.0173469
Eubacterium_rectale_ATCC_33656	-2.21646	0.0277927	120	0.0174927
Thiomicrospira_crunogena_XCL-2	2.18189	0.030289	121	0.0176385
Methanosarcina_mazei	-2.17682	0.0306709	122	0.0177843
Halorubrum_lacusprofundi_ATCC_49239	-2.17514	0.0307987	123	0.01793
Yersinia_enterocolitica_8081	-2.17084	0.0311271	124	0.0180758
Thermosynechococcus_elongatus	2.15669	0.0322292	125	0.0182216
Parvibaculum_lavamentivorans_DS-1	2.15518	0.0323488	126	0.0183673
Roseobacter_denitrificans_OCh_114	-2.15304	0.0325184	127	0.0185131
Arthrobacter_aurescens_TC1	-2.15159	0.0326345	128	0.0186589
Hahella_chejuensis_KCTC_2396	2.10463	0.0365784	129	0.0188047
Laribacter_hongkongensis_HLHK9	-2.06658	0.040068	130	0.0189504
Arcobacter_butzleri_RM4018	-2.05574	0.0411132	131	0.0190962
Rhodopseudomonas_palustris_BisA53	2.05085	0.0415919	132	0.019242
Slackia_heliotrinireducens_DSM_20476	2.03863	0.0428096	133	0.0193878
Serratia_proteamaculans_568	2.02334	0.0443753	134	0.0195335
Lactococcus_lactis	-2.02242	0.0444719	135	0.0196793
Nostoc_punctiforme_PCC_73102	2.01924	0.0448039	136	0.0198251
Salmonella_enterica_Choleraesuis	-1.98923	0.0480458	137	0.0199708
Ehrlichia_canis_Jake	-1.98333	0.0487052	138	0.0201166
Gluconobacter_oxydans_621H	-1.98015	0.0490646	139	0.0202624
Chitinophaga_pinensis_DSM_2588	-1.96641	0.0506416	140	0.0204082
Idiomarina_loihiensis_L2TR	1.9631	0.0510278	141	0.0205539
Thauera_MZ1T	1.94354	0.0533618	142	0.0206997
Frankia_EAN1pec	-1.93767	0.0540787	143	0.0208455
Methylocella_silvestris_BL2	1.93422	0.0545048	144	0.0209913
Azoarcus_BH72	1.92836	0.0552329	145	0.021137
Haliangium_ochraceum_DSM_14365	-1.92683	0.0554248	146	0.0212828
Bacteroides_fragilis_NCTC_9434	-1.91025	0.057539	147	0.0214286
Cytophaga_hutchinsonii_ATCC_33406	-1.90577	0.0581219	148	0.0215743
Parachlamydia_sp_UWE25	1.8923	0.0599026	149	0.0217201
Herpetosiphon_aurantiacus_ATCC_23779	-1.88971	0.0602507	150	0.0218659
Lawsonia_intracellularis_PHE_MN1-00	-1.88707	0.0606066	151	0.0220117
Desulfovibrio_desulfuricans_ATCC_27774	-1.8858	0.0607786	152	0.0221574
Desulfomicrobium_baculatum_DSM_4028	1.87095	0.0628197	153	0.0223032
Dyadobacter_fermentans_DSM_18053	1.86733	0.0633266	154	0.022449
Dickeya_dadantii_Ech703	-1.85795	0.0646534	155	0.0225948
Kytococcus_sedentarius_DSM_20547	-1.85091	0.0656642	156	0.0227405
Acaryochloris_marina_MBIC11017	1.83753	0.067623	157	0.0228863
Oceanobacillus_iheyensis	-1.83649	0.0677764	158	0.0230321
Sinorhizobium_medicae_WSM419	1.81696	0.0707268	159	0.0231778
Sorangium_cellulosum__So_ce_56_	1.80667	0.0723239	160	0.0233236
Pediococcus_pentosaceus_ATCC_25745	-1.7599	0.0799612	161	0.0234694
Nitratiruptor_SB155-2	-1.75959	0.0800139	162	0.0236152
Methylibium_petroleiphilum_PM1	1.74824	0.0819648	163	0.0237609
Proteus_mirabilis	-1.73131	0.0849456	164	0.0239067
Methanobrevibacter_smithii_ATCC_35061	-1.71975	0.0870326	165	0.0240525
Lysinibacillus_sphaericus_C3_41	-1.71231	0.0883967	166	0.0241983
Wolbachia_endosymbiont_of_Brugia_malayi_TRS	1.69737	0.0911897	167	0.024344
Corynebacterium_diphtheriae	-1.67759	0.0949968	168	0.0244898
Maricaulis_maris_MCS10	-1.66625	0.0972374	169	0.0246356
Prosthecochloris_aestuarii_DSM_271	-1.65823	0.0988469	170	0.0247813
Nitrosopumilus_maritimus_SCM1	-1.63303	0.104045	171	0.0249271
Anaerocellum_thermophilum_DSM_6725	-1.62352	0.106061	172	0.0250729
Colwellia_psychrerythraea_34H	-1.61988	0.106842	173	0.0252187
Acidothermus_cellulolyticus_11B	-1.61493	0.107909	174	0.0253644
Pedobacter_heparinus_DSM_2366	1.6003	0.111118	175	0.0255102
Comamonas_testosteroni_CNB_1	1.58691	0.11412	176	0.025656
Natranaerobius_thermophilus_JW_NM_WN_LF	1.58587	0.114356	177	0.0258017
Pelodictyon_phaeoclathratiforme_BU_1	-1.57404	0.117068	178	0.0259475
Zymomonas_mobilis_NCIMB_11163	-1.55195	0.122262	179	0.0260933
Nitrobacter_hamburgensis_X14	1.53568	0.126206	180	0.0262391
Acidimicrobium_ferrooxidans_DSM_10331	-1.53462	0.126464	181	0.0263848
Persephonella_marina_EX_H1	-1.5324	0.127013	182	0.0265306
Pasteurella_multocida	-1.5301	0.127581	183	0.0266764
Halorhabdus_utahensis_DSM_12940	-1.52082	0.129891	184	0.0268222
Gluconacetobacter_diazotrophicus_PAl_5_FAPERJ	1.5148	0.131411	185	0.0269679
Synechococcus_CC9311	-1.49908	0.135439	186	0.0271137
Methanobacterium_thermoautotrophicum	1.48519	0.139076	187	0.0272595
Geobacter_metallireducens_GS-15	1.42826	0.154786	188	0.0274052
Thermomonospora_curvata_DSM_43183	1.42474	0.155798	189	0.027551
Pseudoalteromonas_atlantica_T6c	-1.41506	0.158613	190	0.0276968
Xylanimonas_cellulosilytica_DSM_15894	-1.40114	0.16273	191	0.0278426
Myxococcus_xanthus_DK_1622	1.38723	0.166923	192	0.0279883
Rhodospirillum_centenum_SW	1.38652	0.167139	193	0.0281341
Enterococcus_faecalis_V583	-1.38122	0.168759	194	0.0282799
Bradyrhizobium_BTAi1	1.37915	0.169397	195	0.0284257
Granulobacter_bethesdensis_CGDNIH1	-1.37889	0.169477	196	0.0285714
Symbiobacterium_thermophilum_IAM14863	-1.33429	0.183634	197	0.0287172
Brucella_abortus_S19	1.32945	0.185222	198	0.028863
Aggregatibacter_actinomycetemcomitans_D11S_1	1.3253	0.186591	199	0.0290087
Elusimicrobium_minutum_Pei191	1.32125	0.187934	200	0.0291545
Microcystis_aeruginosa_NIES_843	1.32069	0.18812	201	0.0293003
Thiobacillus_denitrificans_ATCC_25259	1.31956	0.188497	202	0.0294461
Finegoldia_magna_ATCC_29328	-1.29891	0.195478	203	0.0295918
Hirschia_baltica_ATCC_49814	-1.29874	0.195537	204	0.0297376
Magnetococcus_MC-1	1.29277	0.19759	205	0.0298834
Baumannia_cicadellinicola_Homalodisca_coagulata	-1.29193	0.197881	206	0.0300292
Methanoculleus_marisnigri_JR1	1.28164	0.20146	207	0.0301749
Methanopyrus_kandleri	1.28033	0.201921	208	0.0303207
Thermobifida_fusca_YX	-1.2774	0.202948	209	0.0304665
Silicibacter_TM1040	-1.26095	0.208802	210	0.0306122
Hydrogenobaculum_Y04AAS1	1.25914	0.209456	211	0.030758
Bdellovibrio_bacteriovorus	-1.23695	0.217563	212	0.0309038
Dichelobacter_nodosus_VCS1703A	1.22123	0.223444	213	0.0310496
Francisella_tularensis_FSC_198	-1.21577	0.225512	214	0.0311953
Brachybacterium_faecium_DSM_4810	-1.1993	0.231838	215	0.0313411
Hyphomonas_neptunium_ATCC_15444	1.19837	0.232199	216	0.0314869
Capnocytophaga_ochracea_DSM_7271	1.19214	0.234626	217	0.0316327
Catenulispora_acidiphila_DSM_44928	1.19043	0.235296	218	0.0317784
Bartonella_bacilliformis_KC583	-1.16097	0.247046	219	0.0319242
Micrococcus_luteus_NCTC_2665	-1.158	0.248251	220	0.03207
Vibrio_cholerae	-1.15099	0.251119	221	0.0322157
Methylovorus_SIP3_4	1.14683	0.252827	222	0.0323615
Pseudomonas_aeruginosa	1.1277	0.260806	223	0.0325073
Alicyclobacillus_acidocaldarius_DSM_446	-1.08532	0.279093	224	0.0326531
Mannheimia_succiniciproducens_MBEL55E	1.08479	0.279328	225	0.0327988
Methanococcus_jannaschii	-1.08195	0.280584	226	0.0329446
Methanocorpusculum_labreanum_Z	-1.07277	0.284673	227	0.0330904
Akkermansia_muciniphila_ATCC_BAA_835	1.06292	0.289105	228	0.0332362
Saccharophagus_degradans_2-40	1.04312	0.298156	229	0.0333819
Edwardsiella_tarda_EIB202	-1.0377	0.300669	230	0.0335277
Rhodobacter_sphaeroides_ATCC_17025	-1.02965	0.304422	231	0.0336735
Nitrosococcus_oceani_ATCC_19707	1.01346	0.312071	232	0.0338192
Paracoccus_denitrificans_PD1222	1.00328	0.316944	233	0.033965
Mesorhizobium_BNC1	1.0018	0.317659	234	0.0341108
Ruegeria_pomeroyi_DSS_3	-1.00081	0.318134	235	0.0342566
Pirellula_sp	0.983207	0.326699	236	0.0344023
Actinobacillus_pleuropneumoniae_L20	0.981957	0.327313	237	0.0345481
Aeropyrum_pernix	0.970555	0.332948	238	0.0346939
Eggerthella_lenta_DSM_2243	0.96067	0.337884	239	0.0348397
Oenococcus_oeni_PSU-1	0.930419	0.353282	240	0.0349854
Wigglesworthia_brevipalpis	-0.927306	0.354891	241	0.0351312
Methanosaeta_thermophila_PT	-0.920485	0.358434	242	0.035277
Thermoplasma_acidophilum	-0.912951	0.362373	243	0.0354227
Rhodothermus_marinus_DSM_4252	-0.907652	0.36516	244	0.0355685
Aster_yellows_witches-broom_phytoplasma_AYWB	0.903912	0.367135	245	0.0357143
Sodalis_glossinidius_morsitans	0.901446	0.368441	246	0.0358601
Marinobacter_aquaeolei_VT8	0.900878	0.368742	247	0.0360058
Exiguobacterium_AT1b	-0.899986	0.369215	248	0.0361516
Thermosipho_africanus_TCF52B	-0.875281	0.382476	249	0.0362974
Thermotoga_maritima	-0.864317	0.388455	250	0.0364431
Acidithiobacillus_ferrooxidans_ATCC_23270	0.864181	0.388529	251	0.0365889
Bordetella_pertussis	0.855132	0.393507	252	0.0367347
Deinococcus_radiodurans	0.838892	0.402537	253	0.0368805
Clavibacter_michiganensis_NCPPB_382	-0.805343	0.421583	254	0.0370262
Alteromonas_macleodii__Deep_ecotype_	0.803088	0.422882	255	0.037172
Nocardia_farcinica_IFM10152	-0.789295	0.430879	256	0.0373178
Shigella_boydii_CDC_3083_94	-0.771334	0.441424	257	0.0374636
Coxiella_burnetii	0.767102	0.44393	258	0.0376093
Thermofilum_pendens_Hrk_5	0.76357	0.446028	259	0.0377551
Coprothermobacter_proteolyticus_DSM_5265	0.762092	0.446908	260	0.0379009
Nanoarchaeum_equitans	-0.750304	0.453958	261	0.0380466
Cellvibrio_japonicus_Ueda107	0.743986	0.457762	262	0.0381924
Geobacillus_thermodenitrificans_NG80-2	-0.736067	0.462556	263	0.0383382
Halobacterium_salinarum_R1	-0.716591	0.474466	264	0.038484
Tropheryma_whipplei_TW08_27	-0.714367	0.475837	265	0.0386297
Salinispora_arenicola_CNS-205	-0.711405	0.477667	266	0.0387755
Erythrobacter_litoralis_HTCC2594	0.709646	0.478754	267	0.0389213
Halorhodospira_halophila_SL1	0.687378	0.492645	268	0.0390671
Bifidobacterium_adolescentis_ATCC_15703	0.68452	0.494443	269	0.0392128
Acidovorax_avenae_citrulli_AAC00-1	0.680396	0.497045	270	0.0393586
Saccharomonospora_viridis_DSM_43017	-0.674667	0.50067	271	0.0395044
Pectobacterium_carotovorum_PC1	-0.645661	0.519242	272	0.0396501
Thermodesulfovibrio_yellowstonii_DSM_11347	-0.641016	0.52225	273	0.0397959
Mycobacterium_tuberculosis_CDC1551	0.632401	0.527851	274	0.0399417
Mesoplasma_florum_L1	-0.631584	0.528384	275	0.0400875
Desulfohalobium_retbaense_DSM_5692	-0.615353	0.539025	276	0.0402332
Gramella_forsetii_KT0803	-0.599677	0.549404	277	0.040379
Tolumonas_auensis_DSM_9187	-0.596963	0.551211	278	0.0405248
Neorickettsia_risticii_Illinois	-0.596199	0.55172	279	0.0406706
Klebsiella_pneumoniae_342	0.553715	0.580396	280	0.0408163
Rickettsia_prowazekii	-0.539028	0.59047	281	0.0409621
Leifsonia_xyli_xyli_CTCB0	-0.533168	0.594512	282	0.0411079
Aliivibrio_salmonicida_LFI1238	-0.531371	0.595754	283	0.0412536
Cupriavidus_taiwanensis	-0.526286	0.599275	284	0.0413994
Campylobacter_jejuni	-0.500134	0.617533	285	0.0415452
Nitrosospira_multiformis_ATCC_25196	0.49988	0.617712	286	0.041691
Orientia_tsutsugamushi_Boryong	-0.499642	0.617879	287	0.0418367
Kineococcus_radiotolerans_SRS30216	-0.478028	0.633155	288	0.0419825
Oligotropha_carboxidovorans_OM5	0.473373	0.636466	289	0.0421283
Alcanivorax_borkumensis_SK2	0.467699	0.640512	290	0.0422741
Legionella_pneumophila_Corby	0.467148	0.640905	291	0.0424198
Methanosarcina_acetivorans	-0.465939	0.641769	292	0.0425656
Thermomicrobium_roseum_DSM_5159	-0.464106	0.643079	293	0.0427114
Pyrococcus_furiosus	0.425129	0.671202	294	0.0428571
Trichodesmium_erythraeum_IMS101	0.413709	0.679533	295	0.0430029
Desulfurococcus_kamchatkensis_1221n	0.413107	0.679973	296	0.0431487
Chlamydia_trachomatis_A_HAR-13	-0.407455	0.684112	297	0.0432945
Aeromonas_hydrophila_ATCC_7966	0.38705	0.699133	298	0.0434402
Saccharopolyspora_erythraea_NRRL_2338	0.385016	0.700637	299	0.043586
Haemophilus_influenzae	-0.373568	0.709124	300	0.0437318
Salinibacter_ruber_DSM_13855	0.370731	0.711232	301	0.0438776
Dehalococcoides_BAV1	0.362651	0.717251	302	0.0440233
Janthinobacterium_Marseille	0.361957	0.717768	303	0.0441691
Halothermothrix_orenii_H_168	0.355962	0.722246	304	0.0443149
Petrotoga_mobilis_SJ95	-0.35099	0.725967	305	0.0444606
Flavobacterium_johnsoniae_UW101	-0.347757	0.72839	306	0.0446064
Marinomonas_MWYL1	0.339315	0.73473	307	0.0447522
Fervidobacterium_nodosum_Rt17-B1	-0.336817	0.736609	308	0.044898
Fibrobacter_succinogenes_S85	-0.332891	0.739567	309	0.0450437
Kangiella_koreensis_DSM_16069	0.322903	0.747108	310	0.0451895
Kosmotoga_olearia_TBF_19_5_1	0.322736	0.747234	311	0.0453353
Psychrobacter_arcticum_273-4	-0.317781	0.750984	312	0.045481
Desulfotomaculum_acetoxidans_DSM_771	0.316026	0.752314	313	0.0456268
Dechloromonas_aromatica_RCB	-0.311083	0.756063	314	0.0457726
Citrobacter_koseri_ATCC_BAA-895	-0.285369	0.775658	315	0.0459184
Acinetobacter_baumannii_AB0057	0.277653	0.781567	316	0.0460641
Caldicellulosiruptor_saccharolyticus_DSM_8903	0.271208	0.786512	317	0.0462099
Paenibacillus_JDR_2	-0.253197	0.800377	318	0.0463557
Chromohalobacter_salexigens_DSM_3043	-0.250927	0.802129	319	0.0465015
Dinoroseobacter_shibae_DFL_12	-0.246533	0.805524	320	0.0466472
Xylella_fastidiosa	0.244471	0.807118	321	0.046793
Parabacteroides_distasonis_ATCC_8503	0.242815	0.808399	322	0.0469388
Heliobacterium_modesticaldum_Ice1	0.23898	0.811367	323	0.0470845
Nakamurella_multipartita_DSM_44233	-0.23399	0.815233	324	0.0472303
Aromatoleum_aromaticum_EbN1	0.224954	0.822246	325	0.0473761
Bacillus_amyloliquefaciens_FZB42	0.224334	0.822728	326	0.0475219
Herminiimonas_arsenicoxydans	-0.219486	0.826496	327	0.0476676
Dictyoglomus_thermophilum_H_6_12	-0.219143	0.826763	328	0.0478134
Jannaschia_CCS1	-0.190415	0.849178	329	0.0479592
Sphaerobacter_thermophilus_DSM_20745	-0.179297	0.857887	330	0.048105
Beutenbergia_cavernae_DSM_12333	0.175811	0.860622	331	0.0482507
Alkalilimnicola_ehrlichei_MLHE-1	0.154188	0.877618	332	0.0483965
Roseiflexus_castenholzii_DSM_13941	-0.145083	0.884792	333	0.0485423
Leptotrichia_buccalis_DSM_1135	0.143937	0.885696	334	0.048688
Opitutus_terrae_PB90_1	-0.120604	0.904126	335	0.0488338
Halothiobacillus_neapolitanus_c2	-0.117079	0.906915	336	0.0489796
Acidobacterium_capsulatum_ATCC_51196	-0.116002	0.907768	337	0.0491254
Polynucleobacter_necessarius_asymbioticus_QLW_P1DMWA_1	-0.106475	0.915312	338	0.0492711
Shewanella_denitrificans_OS217	0.100449	0.920089	339	0.0494169
Agrobacterium_radiobacter_K84	0.0749975	0.940292	340	0.0495627
Ralstonia_metallidurans_CH34	-0.0600789	0.952153	341	0.0497085
Escherichia_coli_O157H7_EDL933	-0.0326105	0.974018	342	0.0498542
Ochrobactrum_anthropi_ATCC_49188	-0.0115892	0.990765	343	0.05

## Sheet: o5_OSC1_FDR
name	t	p-val	order	criticalp
Mesoplasma_florum_L1	-14.1254	7.77159e-32	1	0.000145773
Cronobacter_turicensis	9.79394	9.8086e-19	2	0.000291545
Caldivirga_maquilingensis_IC-167	-9.59943	3.57795e-18	3	0.000437318
Serratia_proteamaculans_568	-8.93145	2.83278e-16	4	0.00058309
Pseudomonas_aeruginosa	-8.49798	4.5144e-15	5	0.000728863
Leptothrix_cholodnii_SP_6	-8.30867	1.48418e-14	6	0.000874636
Variovorax_paradoxus_S110	-8.15556	3.85153e-14	7	0.00102041
Edwardsiella_tarda_EIB202	-8.15127	3.95532e-14	8	0.00116618
Myxococcus_xanthus_DK_1622	-8.08386	6.00225e-14	9	0.00131195
Methylibium_petroleiphilum_PM1	-7.99866	1.01446e-13	10	0.00145773
Gordonia_bronchialis_DSM_43247	-7.92571	1.58654e-13	11	0.0016035
Polaromonas_JS666	-7.79386	3.54198e-13	12	0.00174927
Pirellula_sp	-7.64468	8.7157e-13	13	0.00189504
Methanocaldococcus_fervens_AG86	-7.64211	8.85148e-13	14	0.00204082
Aster_yellows_witches-broom_phytoplasma_AYWB	-7.61559	1.03776e-12	15	0.00218659
Acaryochloris_marina_MBIC11017	-7.52752	1.75672e-12	16	0.00233236
Bradyrhizobium_BTAi1	-7.39829	3.78075e-12	17	0.00247813
Cyanothece_ATCC_51142	-7.09446	2.22771e-11	18	0.00262391
Xanthomonas_oryzae_PXO99A	-7.04208	3.01185e-11	19	0.00276968
Ruegeria_pomeroyi_DSS_3	-6.97716	4.36929e-11	20	0.00291545
Ralstonia_metallidurans_CH34	-6.97315	4.47049e-11	21	0.00306122
Dickeya_dadantii_Ech703	-6.96608	4.65469e-11	22	0.003207
Yersinia_enterocolitica_8081	-6.94215	5.33555e-11	23	0.00335277
Comamonas_testosteroni_CNB_1	-6.84078	9.48509e-11	24	0.00349854
Cupriavidus_taiwanensis	-6.76446	1.45794e-10	25	0.00364431
Kineococcus_radiotolerans_SRS30216	-6.73175	1.75133e-10	26	0.00379009
Klebsiella_pneumoniae_342	-6.72879	1.78063e-10	27	0.00393586
Saccharopolyspora_erythraea_NRRL_2338	-6.67443	2.41202e-10	28	0.00408163
Proteus_mirabilis	-6.66242	2.57887e-10	29	0.00422741
Synechococcus_CC9311	-6.62651	3.14813e-10	30	0.00437318
Delftia_acidovorans_SPH-1	-6.45381	8.1423e-10	31	0.00451895
Agrobacterium_radiobacter_K84	-6.36846	1.29499e-09	32	0.00466472
Verminephrobacter_eiseniae_EF01-2	-6.21586	2.94022e-09	33	0.0048105
Frankia_EAN1pec	-6.09877	5.46922e-09	34	0.00495627
Aeromonas_hydrophila_ATCC_7966	-6.02375	8.1078e-09	35	0.00510204
Photorhabdus_asymbiotica	-5.94168	1.24282e-08	36	0.00524781
Rhodospirillum_centenum_SW	-5.9352	1.2852e-08	37	0.00539359
Actinosynnema_mirum_DSM_43827	-5.85212	1.97208e-08	38	0.00553936
Sorangium_cellulosum__So_ce_56_	-5.84139	2.08364e-08	39	0.00568513
Azoarcus_BH72	-5.77094	2.98516e-08	40	0.0058309
Natranaerobius_thermophilus_JW_NM_WN_LF	-5.69807	4.31658e-08	41	0.00597668
Rhodobacter_sphaeroides_ATCC_17025	-5.6574	5.29624e-08	42	0.00612245
Catenulispora_acidiphila_DSM_44928	-5.62336	6.28018e-08	43	0.00626822
Methylotenera_mobilis_JLW8	-5.60574	6.85728e-08	44	0.00641399
Shewanella_denitrificans_OS217	-5.59148	7.36231e-08	45	0.00655977
Leptospira_interrogans_serovar_Copenhageni	-5.51444	1.07831e-07	46	0.00670554
Citrobacter_koseri_ATCC_BAA-895	-5.49278	1.19968e-07	47	0.00685131
Tolumonas_auensis_DSM_9187	-5.46205	1.39498e-07	48	0.00699708
Nitrosomonas_europaea	-5.33855	2.54259e-07	49	0.00714286
Methylobacterium_4_46	-5.32498	2.71437e-07	50	0.00728863
Methylobacillus_flagellatus_KT	-5.30401	3.00232e-07	51	0.0074344
Pyrococcus_furiosus	-5.29291	3.16649e-07	52	0.00758017
Sphingomonas_wittichii_RW1	-5.27314	3.48088e-07	53	0.00772595
Methanococcus_jannaschii	-5.27138	3.51021e-07	54	0.00787172
Rhodoferax_ferrireducens_T118	-5.25814	3.73933e-07	55	0.00801749
Thermanaerovibrio_acidaminovorans_DSM_6589	-5.20005	4.92869e-07	56	0.00816327
Methylococcus_capsulatus_Bath	-5.16801	5.73416e-07	57	0.00830904
Herminiimonas_arsenicoxydans	-5.14202	6.48035e-07	58	0.00845481
Opitutus_terrae_PB90_1	-5.12378	7.05952e-07	59	0.00860058
Dechloromonas_aromatica_RCB	-5.12007	7.18335e-07	60	0.00874636
Diaphorobacter_TPSY	-5.09185	8.19614e-07	61	0.00889213
Janthinobacterium_Marseille	-5.0588	9.55952e-07	62	0.0090379
Vibrio_cholerae	-4.99341	1.29337e-06	63	0.00918367
Mannheimia_succiniciproducens_MBEL55E	-4.95461	1.54549e-06	64	0.00932945
Magnetospirillum_magneticum_AMB-1	-4.95032	1.57611e-06	65	0.00947522
Thauera_MZ1T	-4.94231	1.6349e-06	66	0.00962099
Burkholderia_pseudomallei_MSHR346	-4.93106	1.72103e-06	67	0.00976676
Erwinia_carotovora_atroseptica_SCRI1043	-4.92172	1.79591e-06	68	0.00991254
Silicibacter_TM1040	-4.84996	2.48587e-06	69	0.0100583
Methanobacterium_thermoautotrophicum	-4.83253	2.6888e-06	70	0.0102041
Saccharophagus_degradans_2-40	-4.81769	2.8741e-06	71	0.0103499
Ignicoccus_hospitalis_KIN4_I	-4.81595	2.89657e-06	72	0.0104956
Micrococcus_luteus_NCTC_2665	-4.80297	3.0701e-06	73	0.0106414
Bordetella_pertussis	-4.79484	3.18377e-06	74	0.0107872
Pectobacterium_carotovorum_PC1	-4.79035	3.24831e-06	75	0.0109329
Pseudoalteromonas_atlantica_T6c	-4.75885	3.73787e-06	76	0.0110787
Trichodesmium_erythraeum_IMS101	-4.67792	5.34457e-06	77	0.0112245
Rhodopseudomonas_palustris_BisA53	-4.66054	5.76794e-06	78	0.0113703
Gemmatimonas_aurantiaca_T_27	-4.64326	6.22062e-06	79	0.011516
Methylovorus_SIP3_4	-4.62362	6.77682e-06	80	0.0116618
Clavibacter_michiganensis_NCPPB_382	-4.57067	8.52569e-06	81	0.0118076
Alteromonas_macleodii__Deep_ecotype_	-4.53632	9.88469e-06	82	0.0119534
Sphaerobacter_thermophilus_DSM_20745	-4.4294	1.5581e-05	83	0.0120991
Aromatoleum_aromaticum_EbN1	-4.40242	1.74554e-05	84	0.0122449
Methanocorpusculum_labreanum_Z	4.37291	1.97521e-05	85	0.0123907
Methanoculleus_marisnigri_JR1	4.36563	2.03619e-05	86	0.0125364
Beutenbergia_cavernae_DSM_12333	-4.35387	2.13853e-05	87	0.0126822
Natronomonas_pharaonis	4.3399	2.26647e-05	88	0.012828
Nostoc_punctiforme_PCC_73102	-4.30428	2.62696e-05	89	0.0129738
Paracoccus_denitrificans_PD1222	-4.29737	2.70296e-05	90	0.0131195
Chromobacterium_violaceum	-4.29692	2.70793e-05	91	0.0132653
Maricaulis_maris_MCS10	-4.2966	2.71155e-05	92	0.0134111
Chromohalobacter_salexigens_DSM_3043	-4.28772	2.81257e-05	93	0.0135569
Nitratiruptor_SB155-2	4.28547	2.83877e-05	94	0.0137026
Alcanivorax_borkumensis_SK2	-4.25186	3.25868e-05	95	0.0138484
Mesorhizobium_BNC1	-4.2404	3.41506e-05	96	0.0139942
Acidovorax_avenae_citrulli_AAC00-1	-4.23525	3.48756e-05	97	0.0141399
Caulobacter_crescentus	-4.2163	3.76745e-05	98	0.0142857
Idiomarina_loihiensis_L2TR	-4.17957	4.37247e-05	99	0.0144315
Thermococcus_gammatolerans_EJ3	-4.17901	4.38238e-05	100	0.0145773
Dehalococcoides_BAV1	-4.17323	4.48584e-05	101	0.014723
Haloquadratum_walsbyi	4.16046	4.72282e-05	102	0.0148688
Salmonella_enterica_Choleraesuis	-4.15098	4.90635e-05	103	0.0150146
Stenotrophomonas_maltophilia_K279a	-4.14026	5.12222e-05	104	0.0151603
Xylella_fastidiosa	-4.13868	5.15488e-05	105	0.0153061
Sphingopyxis_alaskensis_RB2256	-4.09706	6.08753e-05	106	0.0154519
Parachlamydia_sp_UWE25	-4.07015	6.77389e-05	107	0.0155977
Thioalkalivibrio_HL_EbGR7	-4.06956	6.78989e-05	108	0.0157434
Methanospirillum_hungatei_JF-1	4.05351	7.23482e-05	109	0.0158892
Desulfurococcus_kamchatkensis_1221n	-4.02886	7.9726e-05	110	0.016035
Hahella_chejuensis_KCTC_2396	-3.98502	9.46528e-05	111	0.0161808
Renibacterium_salmoninarum_ATCC_33209	-3.96959	0.000100512	112	0.0163265
Laribacter_hongkongensis_HLHK9	-3.96558	0.000102091	113	0.0164723
Methylocella_silvestris_BL2	-3.90016	0.000131416	114	0.0166181
Desulfomicrobium_baculatum_DSM_4028	-3.87421	0.000145134	115	0.0167638
Haliangium_ochraceum_DSM_14365	-3.86014	0.000153129	116	0.0169096
Thermosynechococcus_elongatus	-3.85706	0.000154931	117	0.0170554
Gluconobacter_oxydans_621H	-3.83938	0.000165688	118	0.0172012
Phenylobacterium_zucineum_HLK1	-3.822	0.00017695	119	0.0173469
Teredinibacter_turnerae_T7901	-3.80285	0.000190197	120	0.0174927
Kytococcus_sedentarius_DSM_20547	-3.79539	0.000195607	121	0.0176385
Methanopyrus_kandleri	-3.75282	0.00022938	122	0.0177843
Marinobacter_aquaeolei_VT8	-3.73286	0.000247046	123	0.01793
Pasteurella_multocida	-3.7199	0.0002592	124	0.0180758
Thiobacillus_denitrificans_ATCC_25259	-3.69727	0.000281788	125	0.0182216
Thermomonospora_curvata_DSM_43183	-3.68441	0.000295433	126	0.0183673
Deinococcus_radiodurans	-3.66232	0.000320347	127	0.0185131
Nakamurella_multipartita_DSM_44233	-3.64045	0.000346946	128	0.0186589
Leifsonia_xyli_xyli_CTCB0	-3.63078	0.000359363	129	0.0188047
Roseobacter_denitrificans_OCh_114	-3.63055	0.000359668	130	0.0189504
Acinetobacter_baumannii_AB0057	-3.62097	0.000372387	131	0.0190962
Syntrophobacter_fumaroxidans_MPOB	-3.61187	0.000384868	132	0.019242
Oligotropha_carboxidovorans_OM5	-3.60558	0.000393717	133	0.0193878
Rhizobium_etli_CFN_42	-3.58557	0.00042317	134	0.0195335
Acidimicrobium_ferrooxidans_DSM_10331	-3.55944	0.000464765	135	0.0196793
Nocardia_farcinica_IFM10152	-3.54507	0.000489246	136	0.0198251
Anaeromyxobacter_dehalogenans_2CP-C	-3.49235	0.000589829	137	0.0199708
Cellvibrio_japonicus_Ueda107	-3.4606	0.000659446	138	0.0201166
Gloeobacter_violaceus	-3.44846	0.000688052	139	0.0202624
Aggregatibacter_actinomycetemcomitans_D11S_1	-3.44602	0.000693929	140	0.0204082
Dinoroseobacter_shibae_DFL_12	-3.44521	0.000695887	141	0.0205539
Pediococcus_pentosaceus_ATCC_25745	-3.44123	0.000705633	142	0.0206997
Halothiobacillus_neapolitanus_c2	-3.4059	0.000797731	143	0.0208455
Marinomonas_MWYL1	-3.40237	0.000807522	144	0.0209913
Rhodothermus_marinus_DSM_4252	-3.40095	0.000811507	145	0.021137
Aquifex_aeolicus	-3.39831	0.000818951	146	0.0212828
Jannaschia_CCS1	-3.34744	0.000975223	147	0.0214286
Halorubrum_lacusprofundi_ATCC_49239	3.336	0.00101402	148	0.0215743
Prochlorococcus_marinus_AS9601	-3.31876	0.0010752	149	0.0217201
Pedobacter_heparinus_DSM_2366	-3.31588	0.00108576	150	0.0218659
Granulobacter_bethesdensis_CGDNIH1	-3.31431	0.00109155	151	0.0220117
Rhodococcus_jostii_RHA1	-3.31422	0.00109186	152	0.0221574
Nitrosospira_multiformis_ATCC_25196	-3.27912	0.00122915	153	0.0223032
Photobacterium_profundum_SS9	-3.27789	0.00123425	154	0.022449
Streptomyces_coelicolor	-3.27608	0.00124174	155	0.0225948
Beijerinckia_indica_ATCC_9039	-3.2594	0.00131316	156	0.0227405
Gluconacetobacter_diazotrophicus_PAl_5_FAPERJ	-3.16338	0.00180388	157	0.0228863
Colwellia_psychrerythraea_34H	-3.13829	0.0019576	158	0.0230321
Heliobacterium_modesticaldum_Ice1	3.13569	0.00197423	159	0.0231778
Sinorhizobium_medicae_WSM419	-3.11603	0.00210404	160	0.0233236
Sulfolobus_tokodaii	-3.10082	0.00220985	161	0.0234694
Oenococcus_oeni_PSU-1	-3.05947	0.00252277	162	0.0236152
Sodalis_glossinidius_morsitans	-3.05085	0.00259293	163	0.0237609
Eubacterium_rectale_ATCC_33656	2.99331	0.00310942	164	0.0239067
Carboxydothermus_hydrogenoformans_Z-2901	-2.97795	0.0032624	165	0.0240525
Escherichia_coli_O157H7_EDL933	-2.95611	0.00349195	166	0.0241983
Nitrobacter_hamburgensis_X14	-2.85026	0.00482838	167	0.024344
Bacillus_anthracis_Ames	2.84003	0.00497963	168	0.0244898
Propionibacterium_acnes_KPA171202	-2.80725	0.00549373	169	0.0246356
Haloarcula_marismortui_ATCC_43049	2.79781	0.00565051	170	0.0247813
Thermotoga_maritima	-2.78169	0.00592757	171	0.0249271
Ammonifex_degensii_KC4	-2.76235	0.00627642	172	0.0250729
Thermomicrobium_roseum_DSM_5159	-2.74779	0.00655109	173	0.0252187
Xylanimonas_cellulosilytica_DSM_15894	-2.74241	0.00665531	174	0.0253644
Polynucleobacter_necessarius_asymbioticus_QLW_P1DMWA_1	-2.74127	0.00667762	175	0.0255102
Methanosphaera_stadtmanae	2.74108	0.00668125	176	0.025656
Lawsonia_intracellularis_PHE_MN1-00	2.72861	0.00692969	177	0.0258017
Herpetosiphon_aurantiacus_ATCC_23779	-2.68948	0.00776369	178	0.0259475
Microcystis_aeruginosa_NIES_843	-2.68327	0.00790412	179	0.0260933
Parvibaculum_lavamentivorans_DS-1	-2.66324	0.00837296	180	0.0262391
Halorhodospira_halophila_SL1	-2.66027	0.0084445	181	0.0263848
Picrophilus_torridus_DSM_9790	-2.65676	0.00852981	182	0.0265306
Coprothermobacter_proteolyticus_DSM_5265	-2.65348	0.00861029	183	0.0266764
Akkermansia_muciniphila_ATCC_BAA_835	-2.64032	0.00893979	184	0.0268222
Anaerococcus_prevotii_DSM_20548	2.56749	0.0109775	185	0.0269679
Desulfatibacillum_alkenivorans_AK_01	2.56321	0.0111092	186	0.0271137
Anabaena_variabilis_ATCC_29413	-2.55258	0.0114428	187	0.0272595
Rubrobacter_xylanophilus_DSM_9941	-2.53936	0.01187	188	0.0274052
Chloroflexus_aggregans_DSM_9485	2.53276	0.0120886	189	0.027551
Thermoplasma_acidophilum	-2.50886	0.0129104	190	0.0276968
Salinispora_arenicola_CNS-205	-2.50701	0.0129757	191	0.0278426
Aeropyrum_pernix	2.46388	0.0145929	192	0.0279883
Pelodictyon_phaeoclathratiforme_BU_1	-2.44022	0.0155536	193	0.0281341
Anaplasma_centrale_Israel	-2.4389	0.015609	194	0.0282799
Elusimicrobium_minutum_Pei191	2.39396	0.0175962	195	0.0284257
Hyperthermus_butylicus	-2.38195	0.0181635	196	0.0285714
Pyrobaculum_aerophilum	2.35046	0.0197288	197	0.0287172
Flavobacterium_johnsoniae_UW101	2.32514	0.0210727	198	0.028863
Ochrobactrum_anthropi_ATCC_49188	-2.32321	0.0211781	199	0.0290087
Symbiobacterium_thermophilum_IAM14863	-2.30391	0.0222601	200	0.0291545
Bacillus_amyloliquefaciens_FZB42	2.29689	0.0226659	201	0.0293003
Kangiella_koreensis_DSM_16069	-2.2927	0.0229105	202	0.0294461
Cryptobacterium_curtum_DSM_15641	2.29126	0.0229957	203	0.0295918
Aliivibrio_salmonicida_LFI1238	-2.24708	0.0257326	204	0.0297376
Lactococcus_lactis	-2.24032	0.0261756	205	0.0298834
Dictyoglomus_thermophilum_H_6_12	2.22227	0.0273911	206	0.0300292
Erythrobacter_litoralis_HTCC2594	-2.21533	0.0278715	207	0.0301749
Wigglesworthia_brevipalpis	-2.19501	0.0293198	208	0.0303207
Treponema_pallidum	2.19399	0.0293943	209	0.0304665
Psychrobacter_arcticum_273-4	-2.19304	0.0294632	210	0.0306122
Caldicellulosiruptor_saccharolyticus_DSM_8903	2.18487	0.0300661	211	0.030758
Alkalilimnicola_ehrlichei_MLHE-1	-2.16965	0.0312187	212	0.0309038
Sulfurospirillum_deleyianum_DSM_6946	2.1238	0.0349216	213	0.0310496
Hyphomonas_neptunium_ATCC_15444	-2.06121	0.040583	214	0.0311953
Sulfurovum_NBC37-1	2.0586	0.0408356	215	0.0313411
Paenibacillus_JDR_2	-2.04797	0.0418759	216	0.0314869
Chlorobium_chlorochromatii_CaD3	2.04305	0.0423659	217	0.0316327
Thermobaculum_terrenum_ATCC_BAA_798	-2.01629	0.0451145	218	0.0317784
Bdellovibrio_bacteriovorus	-2.01474	0.0452772	219	0.0319242
Thermobifida_fusca_YX	-1.98199	0.0488564	220	0.03207
Nitrosococcus_oceani_ATCC_19707	-1.98113	0.0489534	221	0.0322157
Thermosipho_africanus_TCF52B	1.97584	0.0495552	222	0.0323615
Kocuria_rhizophila_DC2201	-1.94706	0.052935	223	0.0325073
Coxiella_burnetii	-1.94177	0.0535762	224	0.0326531
Jonesia_denitrificans_DSM_20603	1.93743	0.0541079	225	0.0327988
Alkaliphilus_metalliredigens_QYMF	1.92285	0.0559266	226	0.0329446
Enterococcus_faecalis_V583	-1.88833	0.0604367	227	0.0330904
Bartonella_bacilliformis_KC583	-1.8498	0.0658249	228	0.0332362
uncultured_methanogenic_archaeon_RC-I	1.83945	0.0673387	229	0.0333819
Lysinibacillus_sphaericus_C3_41	-1.80869	0.0720079	230	0.0335277
Shigella_boydii_CDC_3083_94	-1.79839	0.07363	231	0.0336735
Leuconostoc_citreum_KM20	-1.79693	0.0738629	232	0.0338192
Lactobacillus_acidophilus_NCFM	-1.74324	0.0828366	233	0.033965
Finegoldia_magna_ATCC_29328	1.70269	0.0901867	234	0.0341108
Gramella_forsetii_KT0803	-1.68419	0.0937133	235	0.0342566
Magnetococcus_MC-1	-1.67495	0.0955149	236	0.0344023
Thiomicrospira_crunogena_XCL-2	-1.67041	0.0964113	237	0.0345481
Acetobacter_pasteurianus_IFO_3283_01	-1.65599	0.0993006	238	0.0346939
Ehrlichia_canis_Jake	1.63154	0.104359	239	0.0348397
Cyanobacteria_bacterium_Yellowstone_A-Prime	-1.6074	0.109553	240	0.0349854
Hirschia_baltica_ATCC_49814	-1.58113	0.115436	241	0.0351312
Sulfurihydrogenibium_azorense_Az_Fu1	-1.57138	0.117682	242	0.035277
Chlorobaculum_parvum_NCIB_8327	-1.56651	0.118818	243	0.0354227
Haemophilus_influenzae	-1.56118	0.120069	244	0.0355685
Acidithiobacillus_ferrooxidans_ATCC_23270	-1.55046	0.122619	245	0.0357143
Nitrosopumilus_maritimus_SCM1	-1.48371	0.139467	246	0.0358601
Dyadobacter_fermentans_DSM_18053	-1.48162	0.140023	247	0.0360058
Moorella_thermoacetica_ATCC_39073	-1.48111	0.140158	248	0.0361516
Chlamydia_trachomatis_A_HAR-13	-1.47461	0.141898	249	0.0362974
Salinibacter_ruber_DSM_13855	1.46537	0.144397	250	0.0364431
Rickettsia_prowazekii	1.44267	0.150686	251	0.0365889
Eggerthella_lenta_DSM_2243	1.43869	0.151809	252	0.0367347
Thermofilum_pendens_Hrk_5	-1.41487	0.15867	253	0.0368805
Veillonella_parvula_DSM_2008	1.41278	0.159284	254	0.0370262
Brevibacillus_brevis_NBRC_100599	-1.37757	0.169884	255	0.037172
Nanoarchaeum_equitans	-1.37534	0.170572	256	0.0373178
Desulfohalobium_retbaense_DSM_5692	1.36842	0.172724	257	0.0374636
Tropheryma_whipplei_TW08_27	1.3654	0.17367	258	0.0376093
Methanosarcina_acetivorans	-1.33712	0.182711	259	0.0377551
Archaeoglobus_fulgidus	1.31612	0.189649	260	0.0379009
Thermoproteus_neutrophilus_V24Sta	1.28845	0.199084	261	0.0380466
Methanococcoides_burtonii_DSM_6242	1.28031	0.201925	262	0.0381924
Baumannia_cicadellinicola_Homalodisca_coagulata	-1.27949	0.202214	263	0.0383382
Saccharomonospora_viridis_DSM_43017	-1.26151	0.208603	264	0.038484
Mycobacterium_tuberculosis_CDC1551	-1.22871	0.220632	265	0.0386297
Exiguobacterium_AT1b	1.21143	0.227167	266	0.0387755
Wolbachia_endosymbiont_of_Brugia_malayi_TRS	-1.19353	0.234082	267	0.0389213
Clostridium_difficile_R20291	-1.19137	0.234929	268	0.0390671
Thermodesulfovibrio_yellowstonii_DSM_11347	1.1888	0.235934	269	0.0392128
Arthrobacter_aurescens_TC1	-1.18537	0.237283	270	0.0393586
Sebaldella_termitidis_ATCC_33386	1.14648	0.252971	271	0.0395044
Halobacterium_salinarum_R1	1.14274	0.254519	272	0.0396501
Neorickettsia_risticii_Illinois	1.14101	0.255238	273	0.0397959
Anaerocellum_thermophilum_DSM_6725	-1.12155	0.263407	274	0.0399417
Petrotoga_mobilis_SJ95	1.09379	0.275368	275	0.0400875
Cytophaga_hutchinsonii_ATCC_33406	1.07678	0.282882	276	0.0402332
Streptobacillus_moniliformis_DSM_12112	-1.03835	0.300366	277	0.040379
Oceanobacillus_iheyensis	-1.02975	0.304379	278	0.0405248
Neisseria_gonorrhoeae_FA_1090	-1.02974	0.304383	279	0.0406706
Desulfotomaculum_acetoxidans_DSM_771	-1.00848	0.314451	280	0.0408163
Bacteroides_fragilis_NCTC_9434	-0.997126	0.319914	281	0.0409621
Helicobacter_pylori_26695	-0.97645	0.330027	282	0.0411079
Methanosaeta_thermophila_PT	-0.954207	0.341137	283	0.0412536
Hydrogenobaculum_Y04AAS1	0.921928	0.357683	284	0.0413994
Streptococcus_pneumoniae_TIGR4	0.908228	0.364857	285	0.0415452
Orientia_tsutsugamushi_Boryong	-0.887573	0.375842	286	0.041691
Acidobacterium_capsulatum_ATCC_51196	-0.873964	0.383191	287	0.0418367
Actinobacillus_pleuropneumoniae_L20	-0.87298	0.383726	288	0.0419825
Francisella_tularensis_FSC_198	0.86829	0.386282	289	0.0421283
Brucella_abortus_S19	0.865592	0.387756	290	0.0422741
Fusobacterium_nucleatum	-0.861417	0.390045	291	0.0424198
Listeria_monocytogenes	0.83798	0.403047	292	0.0425656
Methylacidiphilum_infernorum_V4	-0.830071	0.407493	293	0.0427114
Brachybacterium_faecium_DSM_4810	-0.799622	0.424883	294	0.0428571
Desulfovibrio_desulfuricans_ATCC_27774	-0.789385	0.430827	295	0.0430029
Halorhabdus_utahensis_DSM_12940	0.787402	0.431984	296	0.0431487
Brachyspira_hyodysenteriae_WA1	-0.781109	0.435667	297	0.0432945
Geobacter_metallireducens_GS-15	0.779827	0.436419	298	0.0434402
Nautilia_profundicola_AmH	0.761122	0.447485	299	0.043586
Solibacter_usitatus_Ellin6076	-0.756803	0.450063	300	0.0437318
Chitinophaga_pinensis_DSM_2588	-0.720575	0.472017	301	0.0438776
Borrelia_burgdorferi	-0.690954	0.4904	302	0.0440233
Methanobrevibacter_smithii_ATCC_35061	0.661901	0.5088	303	0.0441691
Halomicrobium_mukohataei_DSM_12286	0.635812	0.525629	304	0.0443149
Macrococcus_caseolyticus_JCSC5402	0.62918	0.529953	305	0.0444606
Legionella_pneumophila_Corby	-0.618858	0.536718	306	0.0446064
Atopobium_parvulum_DSM_20469	-0.600151	0.549088	307	0.0447522
Bifidobacterium_adolescentis_ATCC_15703	-0.565435	0.572415	308	0.044898
Slackia_heliotrinireducens_DSM_20476	0.564508	0.573045	309	0.0450437
Acholeplasma_laidlawii_PG_8A	-0.55637	0.578583	310	0.0451895
Persephonella_marina_EX_H1	0.492774	0.622715	311	0.0453353
Methanosarcina_mazei	0.453512	0.650674	312	0.045481
Prosthecochloris_aestuarii_DSM_271	0.44695	0.655397	313	0.0456268
Capnocytophaga_ochracea_DSM_7271	0.439856	0.660519	314	0.0457726
Staphylococcus_aureus_aureus_MRSA252	-0.430668	0.667176	315	0.0459184
Acidothermus_cellulolyticus_11B	-0.421896	0.673556	316	0.0460641
Kosmotoga_olearia_TBF_19_5_1	-0.411789	0.680937	317	0.0462099
Alicyclobacillus_acidocaldarius_DSM_446	-0.409207	0.682828	318	0.0463557
Anoxybacillus_flavithermus_WK1	0.39907	0.69027	319	0.0465015
Chloroherpeton_thalassium_ATCC_35110	-0.39779	0.691212	320	0.0466472
Dichelobacter_nodosus_VCS1703A	-0.397191	0.691652	321	0.046793
Robiginitalea_biformata_HTCC2501	-0.353955	0.723748	322	0.0469388
Porphyromonas_gingivalis_ATCC_33277	0.34926	0.727263	323	0.0470845
Thermus_thermophilus_HB27	-0.345415	0.730147	324	0.0472303
Roseiflexus_castenholzii_DSM_13941	0.333768	0.738906	325	0.0473761
Halothermothrix_orenii_H_168	-0.326482	0.744403	326	0.0475219
Geobacillus_thermodenitrificans_NG80-2	-0.314602	0.753393	327	0.0476676
Desulfotalea_psychrophila_LSv54	-0.309992	0.756891	328	0.0478134
Leptotrichia_buccalis_DSM_1135	-0.305917	0.759987	329	0.0479592
Thermoanaerobacter_pseudethanolicus_ATCC_33223	0.29235	0.770324	330	0.048105
Pelotomaculum_thermopropionicum_SI	-0.277839	0.781424	331	0.0482507
Fervidobacterium_nodosum_Rt17-B1	0.243676	0.807733	332	0.0483965
Arcobacter_butzleri_RM4018	0.231012	0.817543	333	0.0485423
Zymomonas_mobilis_NCIMB_11163	-0.229506	0.818712	334	0.048688
Blattabacterium__Blattella_germanica__Bge	-0.204028	0.83854	335	0.0488338
Campylobacter_jejuni	0.17188	0.863706	336	0.0489796
Fibrobacter_succinogenes_S85	0.166503	0.86793	337	0.0491254
Corynebacterium_diphtheriae	-0.136602	0.891484	338	0.0492711
uncultured_Termite_group_1_bacterium_phylotype_Rs_D17	-0.126101	0.899779	339	0.0494169
Syntrophomonas_wolfei_Goettingen	-0.109889	0.912608	340	0.0495627
Parabacteroides_distasonis_ATCC_8503	0.0754115	0.939963	341	0.0497085
Buchnera_aphidicola	0.038697	0.969171	342	0.0498542
Syntrophus_aciditrophicus_SB	0.0295394	0.976464	343	0.05

## Sheet: o5_OSC2_FDR
name	t	p-val	order	criticalp
Pseudomonas_aeruginosa	-24.2315	2.79788e-61	1	0.000145773
Rhodococcus_jostii_RHA1	-21.6333	3.66008e-54	2	0.000291545
Streptomyces_coelicolor	-20.1243	7.26537e-50	3	0.000437318
Catenulispora_acidiphila_DSM_44928	-19.6836	1.37427e-48	4	0.00058309
Chromohalobacter_salexigens_DSM_3043	-17.9571	1.68942e-43	5	0.000728863
Halomicrobium_mukohataei_DSM_12286	-17.795	5.15237e-43	6	0.000874636
Clavibacter_michiganensis_NCPPB_382	-17.3012	1.56276e-41	7	0.00102041
Beutenbergia_cavernae_DSM_12333	-16.7407	7.70526e-40	8	0.00116618
Mesoplasma_florum_L1	-16.448	5.95469e-39	9	0.00131195
Sphingomonas_wittichii_RW1	-16.1327	5.42373e-38	10	0.00145773
Dinoroseobacter_shibae_DFL_12	-15.7759	6.65853e-37	11	0.0016035
Halorubrum_lacusprofundi_ATCC_49239	-15.4503	6.59792e-36	12	0.00174927
Paracoccus_denitrificans_PD1222	-15.3502	1.33719e-35	13	0.00189504
Bordetella_pertussis	-15.2841	2.13193e-35	14	0.00204082
Acidimicrobium_ferrooxidans_DSM_10331	-14.6206	2.32623e-33	15	0.00218659
Eggerthella_lenta_DSM_2243	-14.3631	1.44175e-32	16	0.00233236
Kocuria_rhizophila_DC2201	-14.1904	4.90241e-32	17	0.00247813
Sebaldella_termitidis_ATCC_33386	-14.187	5.01994e-32	18	0.00262391
Gordonia_bronchialis_DSM_43247	-13.9813	2.15758e-31	19	0.00276968
Salinispora_arenicola_CNS-205	-13.4667	8.2792e-30	20	0.00291545
Variovorax_paradoxus_S110	-13.1165	9.8788e-29	21	0.00306122
Paenibacillus_JDR_2	-12.8627	5.94363e-28	22	0.003207
Halorhabdus_utahensis_DSM_12940	-12.6956	1.93318e-27	23	0.00335277
Methanocorpusculum_labreanum_Z	-12.5347	6.01502e-27	24	0.00349854
Acidithiobacillus_ferrooxidans_ATCC_23270	-12.4438	1.14137e-26	25	0.00364431
Saccharopolyspora_erythraea_NRRL_2338	-12.3688	1.93472e-26	26	0.00379009
Nocardia_farcinica_IFM10152	-12.3074	2.979e-26	27	0.00393586
Brachyspira_hyodysenteriae_WA1	-12.2031	6.20498e-26	28	0.00408163
Dechloromonas_aromatica_RCB	-12.2019	6.25454e-26	29	0.00422741
Bacillus_anthracis_Ames	-12.1317	1.02423e-25	30	0.00437318
Methylococcus_capsulatus_Bath	-11.954	3.56106e-25	31	0.00451895
Pectobacterium_carotovorum_PC1	-11.8681	6.49678e-25	32	0.00466472
Staphylococcus_aureus_aureus_MRSA252	-11.7695	1.29533e-24	33	0.0048105
Erwinia_carotovora_atroseptica_SCRI1043	-11.7461	1.52483e-24	34	0.00495627
Alkaliphilus_metalliredigens_QYMF	-11.6905	2.24795e-24	35	0.00510204
Nakamurella_multipartita_DSM_44233	-11.685	2.33695e-24	36	0.00524781
Aliivibrio_salmonicida_LFI1238	-11.6814	2.39571e-24	37	0.00539359
Atopobium_parvulum_DSM_20469	-11.6786	2.44346e-24	38	0.00553936
Solibacter_usitatus_Ellin6076	-11.6748	2.50903e-24	39	0.00568513
Fibrobacter_succinogenes_S85	-11.6391	3.2176e-24	40	0.0058309
Saccharomonospora_viridis_DSM_43017	-11.6199	3.67881e-24	41	0.00597668
Oenococcus_oeni_PSU-1	-11.5294	6.91225e-24	42	0.00612245
Pediococcus_pentosaceus_ATCC_25745	-11.5294	6.91262e-24	43	0.00626822
Haliangium_ochraceum_DSM_14365	-11.3537	2.34494e-23	44	0.00641399
Saccharophagus_degradans_2-40	-11.3162	3.04244e-23	45	0.00655977
Haloquadratum_walsbyi	-11.3045	3.29883e-23	46	0.00670554
Propionibacterium_acnes_KPA171202	-11.2457	4.96136e-23	47	0.00685131
Dictyoglomus_thermophilum_H_6_12	-11.1472	9.81159e-23	48	0.00699708
Marinobacter_aquaeolei_VT8	-11.1385	1.04149e-22	49	0.00714286
Kineococcus_radiotolerans_SRS30216	-11.134	1.07461e-22	50	0.00728863
Oceanobacillus_iheyensis	-11.0382	2.08254e-22	51	0.0074344
Arthrobacter_aurescens_TC1	-10.9663	3.42009e-22	52	0.00758017
Cytophaga_hutchinsonii_ATCC_33406	-10.824	9.10118e-22	53	0.00772595
Actinosynnema_mirum_DSM_43827	-10.7669	1.34724e-21	54	0.00787172
Desulfomicrobium_baculatum_DSM_4028	-10.7197	1.86217e-21	55	0.00801749
Lactococcus_lactis	-10.6968	2.1779e-21	56	0.00816327
Thermoanaerobacter_pseudethanolicus_ATCC_33223	-10.6064	4.04375e-21	57	0.00830904
Bifidobacterium_adolescentis_ATCC_15703	-10.4765	9.81138e-21	58	0.00845481
Thauera_MZ1T	-10.4414	1.24582e-20	59	0.00860058
Aromatoleum_aromaticum_EbN1	-10.3264	2.72238e-20	60	0.00874636
Agrobacterium_radiobacter_K84	-10.3195	2.8532e-20	61	0.00889213
Cupriavidus_taiwanensis	-10.3061	3.12361e-20	62	0.0090379
Nitrobacter_hamburgensis_X14	-10.2769	3.80686e-20	63	0.00918367
Micrococcus_luteus_NCTC_2665	-10.1867	7.01134e-20	64	0.00932945
Silicibacter_TM1040	-10.1782	7.426e-20	65	0.00947522
Dickeya_dadantii_Ech703	-10.1355	9.90826e-20	66	0.00962099
Thiobacillus_denitrificans_ATCC_25259	-10.0141	2.24402e-19	67	0.00976676
Listeria_monocytogenes	-9.99628	2.52959e-19	68	0.00991254
Petrotoga_mobilis_SJ95	-9.97507	2.91697e-19	69	0.0100583
Natronomonas_pharaonis	-9.90822	4.56745e-19	70	0.0102041
Bacteroides_fragilis_NCTC_9434	-9.78018	1.07519e-18	71	0.0103499
Mesorhizobium_BNC1	-9.72527	1.55051e-18	72	0.0104956
Xylanimonas_cellulosilytica_DSM_15894	-9.69243	1.92929e-18	73	0.0106414
Thermobaculum_terrenum_ATCC_BAA_798	-9.6254	3.01177e-18	74	0.0107872
Anaerococcus_prevotii_DSM_20548	-9.62049	3.11145e-18	75	0.0109329
Enterococcus_faecalis_V583	-9.61755	3.17285e-18	76	0.0110787
Verminephrobacter_eiseniae_EF01-2	-9.61052	3.32428e-18	77	0.0112245
Sulfurovum_NBC37-1	-9.57021	4.34243e-18	78	0.0113703
Jonesia_denitrificans_DSM_20603	-9.51276	6.35057e-18	79	0.011516
Sinorhizobium_medicae_WSM419	-9.49412	7.18271e-18	80	0.0116618
Serratia_proteamaculans_568	-9.44231	1.01099e-17	81	0.0118076
Kytococcus_sedentarius_DSM_20547	-9.36652	1.66491e-17	82	0.0119534
Ignicoccus_hospitalis_KIN4_I	9.30646	2.46971e-17	83	0.0120991
Hirschia_baltica_ATCC_49814	-9.29742	2.62044e-17	84	0.0122449
Cryptobacterium_curtum_DSM_15641	-9.29493	2.66363e-17	85	0.0123907
Halobacterium_salinarum_R1	-9.28391	2.86292e-17	86	0.0125364
Methanospirillum_hungatei_JF-1	-9.21149	4.59781e-17	87	0.0126822
Methanosphaera_stadtmanae	-9.19578	5.09443e-17	88	0.012828
Rhodopseudomonas_palustris_BisA53	-9.17525	5.82481e-17	89	0.0129738
Desulfohalobium_retbaense_DSM_5692	-9.16505	6.22524e-17	90	0.0131195
Clostridium_difficile_R20291	-9.13502	7.57054e-17	91	0.0132653
Sphaerobacter_thermophilus_DSM_20745	-9.12027	8.33358e-17	92	0.0134111
Slackia_heliotrinireducens_DSM_20476	-9.08257	1.06479e-16	93	0.0135569
Colwellia_psychrerythraea_34H	-9.08	1.08274e-16	94	0.0137026
Rhodospirillum_centenum_SW	-9.06293	1.20964e-16	95	0.0138484
Lactobacillus_acidophilus_NCFM	-9.05633	1.2626e-16	96	0.0139942
Dehalococcoides_BAV1	-9.03238	1.47473e-16	97	0.0141399
Brachybacterium_faecium_DSM_4810	-9.03087	1.48929e-16	98	0.0142857
Comamonas_testosteroni_CNB_1	-9.00704	1.73786e-16	99	0.0144315
Haloarcula_marismortui_ATCC_43049	-8.99142	1.92275e-16	100	0.0145773
Methylocella_silvestris_BL2	-8.94134	2.65751e-16	101	0.014723
Syntrophobacter_fumaroxidans_MPOB	-8.93431	2.78106e-16	102	0.0148688
Finegoldia_magna_ATCC_29328	-8.83666	5.21546e-16	103	0.0150146
Brevibacillus_brevis_NBRC_100599	-8.83102	5.40782e-16	104	0.0151603
Rhodobacter_sphaeroides_ATCC_17025	-8.79509	6.8103e-16	105	0.0153061
Aster_yellows_witches-broom_phytoplasma_AYWB	-8.75227	8.95976e-16	106	0.0154519
Jannaschia_CCS1	-8.69128	1.323e-15	107	0.0155977
Renibacterium_salmoninarum_ATCC_33209	-8.65808	1.63479e-15	108	0.0157434
Arcobacter_butzleri_RM4018	-8.6536	1.68214e-15	109	0.0158892
Ralstonia_metallidurans_CH34	-8.63395	1.90632e-15	110	0.016035
Photorhabdus_asymbiotica	-8.61468	2.15473e-15	111	0.0161808
Teredinibacter_turnerae_T7901	-8.6085	2.24115e-15	112	0.0163265
Sorangium_cellulosum__So_ce_56_	-8.56552	2.94404e-15	113	0.0164723
Thermodesulfovibrio_yellowstonii_DSM_11347	-8.48666	4.84899e-15	114	0.0166181
Leifsonia_xyli_xyli_CTCB0	-8.48621	4.86288e-15	115	0.0167638
Thioalkalivibrio_HL_EbGR7	-8.44423	6.33736e-15	116	0.0169096
Eubacterium_rectale_ATCC_33656	-8.4105	7.83654e-15	117	0.0170554
Methanococcoides_burtonii_DSM_6242	-8.39788	8.48348e-15	118	0.0172012
Shigella_boydii_CDC_3083_94	-8.29292	1.6378e-14	119	0.0173469
Rubrobacter_xylanophilus_DSM_9941	-8.26435	1.95767e-14	120	0.0174927
Delftia_acidovorans_SPH-1	-8.23911	2.29139e-14	121	0.0176385
Klebsiella_pneumoniae_342	-8.23378	2.36865e-14	122	0.0177843
Aeromonas_hydrophila_ATCC_7966	-8.19728	2.97259e-14	123	0.01793
Desulfovibrio_desulfuricans_ATCC_27774	-8.183	3.24836e-14	124	0.0180758
Legionella_pneumophila_Corby	-8.13783	4.29889e-14	125	0.0182216
Macrococcus_caseolyticus_JCSC5402	-8.11161	5.05656e-14	126	0.0183673
Natranaerobius_thermophilus_JW_NM_WN_LF	-8.10849	5.15483e-14	127	0.0185131
Veillonella_parvula_DSM_2008	-8.10305	5.33124e-14	128	0.0186589
Alkalilimnicola_ehrlichei_MLHE-1	-8.08365	6.01002e-14	129	0.0188047
Phenylobacterium_zucineum_HLK1	-8.04867	7.45772e-14	130	0.0189504
Ochrobactrum_anthropi_ATCC_49188	-7.99567	1.03328e-13	131	0.0190962
Porphyromonas_gingivalis_ATCC_33277	-7.97995	1.13795e-13	132	0.019242
Acidovorax_avenae_citrulli_AAC00-1	-7.97768	1.15394e-13	133	0.0193878
Desulfatibacillum_alkenivorans_AK_01	-7.95984	1.28733e-13	134	0.0195335
Herpetosiphon_aurantiacus_ATCC_23779	-7.87805	2.12252e-13	135	0.0196793
Nitratiruptor_SB155-2	-7.83801	2.70867e-13	136	0.0198251
Gluconobacter_oxydans_621H	-7.81298	3.15372e-13	137	0.0199708
Magnetospirillum_magneticum_AMB-1	-7.77443	3.9847e-13	138	0.0201166
Nitrosopumilus_maritimus_SCM1	-7.76429	4.23687e-13	139	0.0202624
Leptotrichia_buccalis_DSM_1135	-7.75966	4.35738e-13	140	0.0204082
Marinomonas_MWYL1	-7.73268	5.12943e-13	141	0.0205539
Proteus_mirabilis	-7.67778	7.14252e-13	142	0.0206997
Methanoculleus_marisnigri_JR1	-7.66352	7.78274e-13	143	0.0208455
Yersinia_enterocolitica_8081	-7.60298	1.11926e-12	144	0.0209913
Photobacterium_profundum_SS9	-7.58914	1.21592e-12	145	0.021137
Corynebacterium_diphtheriae	-7.58646	1.2356e-12	146	0.0212828
Gramella_forsetii_KT0803	-7.53744	1.65585e-12	147	0.0214286
Chitinophaga_pinensis_DSM_2588	-7.50653	1.9906e-12	148	0.0215743
Nitrosococcus_oceani_ATCC_19707	-7.48201	2.30289e-12	149	0.0217201
Sodalis_glossinidius_morsitans	-7.46845	2.49596e-12	150	0.0218659
Streptobacillus_moniliformis_DSM_12112	-7.41316	3.46275e-12	151	0.0220117
Gemmatimonas_aurantiaca_T_27	-7.36006	4.73648e-12	152	0.0221574
Acetobacter_pasteurianus_IFO_3283_01	-7.32653	5.76901e-12	153	0.0223032
Hahella_chejuensis_KCTC_2396	-7.27154	7.96294e-12	154	0.022449
Acholeplasma_laidlawii_PG_8A	-7.22592	1.03934e-11	155	0.0225948
Brucella_abortus_S19	-7.19842	1.21978e-11	156	0.0227405
Kangiella_koreensis_DSM_16069	-7.19792	1.22335e-11	157	0.0228863
Erythrobacter_litoralis_HTCC2594	-7.17062	1.43368e-11	158	0.0230321
Edwardsiella_tarda_EIB202	-7.00731	3.67681e-11	159	0.0231778
Carboxydothermus_hydrogenoformans_Z-2901	-6.91416	6.25714e-11	160	0.0233236
Methanosarcina_mazei	-6.89813	6.85403e-11	161	0.0234694
Streptococcus_pneumoniae_TIGR4	-6.89725	6.8885e-11	162	0.0236152
Methylobacillus_flagellatus_KT	-6.88612	7.33752e-11	163	0.0237609
Desulfotalea_psychrophila_LSv54	-6.82007	1.06617e-10	164	0.0239067
Parvibaculum_lavamentivorans_DS-1	-6.80263	1.17629e-10	165	0.0240525
Bacillus_amyloliquefaciens_FZB42	-6.77458	1.37739e-10	166	0.0241983
Lysinibacillus_sphaericus_C3_41	-6.76471	1.45591e-10	167	0.024344
Fusobacterium_nucleatum	-6.75731	1.51764e-10	168	0.0244898
Escherichia_coli_O157H7_EDL933	-6.75722	1.51841e-10	169	0.0246356
Desulfotomaculum_acetoxidans_DSM_771	-6.75201	1.56346e-10	170	0.0247813
Hyperthermus_butylicus	-6.69057	2.20451e-10	171	0.0249271
Nitrosospira_multiformis_ATCC_25196	-6.67934	2.34692e-10	172	0.0250729
Thermoplasma_acidophilum	-6.618	3.30025e-10	173	0.0252187
Fervidobacterium_nodosum_Rt17-B1	-6.60464	3.55371e-10	174	0.0253644
Janthinobacterium_Marseille	-6.58255	4.01553e-10	175	0.0255102
Anaerocellum_thermophilum_DSM_6725	-6.54909	4.82928e-10	176	0.025656
Hydrogenobaculum_Y04AAS1	-6.54097	5.04992e-10	177	0.0258017
Bdellovibrio_bacteriovorus	-6.51941	5.68548e-10	178	0.0259475
Frankia_EAN1pec	-6.51368	5.8673e-10	179	0.0260933
Roseobacter_denitrificans_OCh_114	-6.51163	5.93357e-10	180	0.0262391
Methylobacterium_4_46	-6.50365	6.19924e-10	181	0.0263848
Herminiimonas_arsenicoxydans	-6.49607	6.46209e-10	182	0.0265306
Parabacteroides_distasonis_ATCC_8503	-6.48374	6.91354e-10	183	0.0266764
Leuconostoc_citreum_KM20	-6.48294	6.94385e-10	184	0.0268222
Leptothrix_cholodnii_SP_6	-6.44248	8.66184e-10	185	0.0269679
Pasteurella_multocida	-6.41654	9.97573e-10	186	0.0271137
Ruegeria_pomeroyi_DSS_3	-6.40461	1.06444e-09	187	0.0272595
Flavobacterium_johnsoniae_UW101	-6.39609	1.11484e-09	188	0.0274052
Caldicellulosiruptor_saccharolyticus_DSM_8903	-6.36204	1.34078e-09	189	0.027551
Granulobacter_bethesdensis_CGDNIH1	-6.35841	1.36731e-09	190	0.0276968
Tolumonas_auensis_DSM_9187	-6.35097	1.42349e-09	191	0.0278426
Prosthecochloris_aestuarii_DSM_271	-6.34002	1.51019e-09	192	0.0279883
Halothiobacillus_neapolitanus_c2	-6.31961	1.68598e-09	193	0.0281341
Syntrophomonas_wolfei_Goettingen	-6.3008	1.86562e-09	194	0.0282799
Tropheryma_whipplei_TW08_27	-6.28535	2.02709e-09	195	0.0284257
Sulfurihydrogenibium_azorense_Az_Fu1	-6.16506	3.85225e-09	196	0.0285714
Methanobrevibacter_smithii_ATCC_35061	-6.12649	4.72507e-09	197	0.0287172
Thermotoga_maritima	-6.11777	4.94767e-09	198	0.028863
Pelodictyon_phaeoclathratiforme_BU_1	-5.97863	1.02584e-08	199	0.0290087
Actinobacillus_pleuropneumoniae_L20	-5.97093	1.06778e-08	200	0.0291545
Acidothermus_cellulolyticus_11B	-5.96848	1.08146e-08	201	0.0293003
Citrobacter_koseri_ATCC_BAA-895	-5.94928	1.1948e-08	202	0.0294461
Salinibacter_ruber_DSM_13855	-5.89515	1.58064e-08	203	0.0295918
Hyphomonas_neptunium_ATCC_15444	-5.86513	1.84465e-08	204	0.0297376
Zymomonas_mobilis_NCIMB_11163	-5.82701	2.24281e-08	205	0.0298834
Akkermansia_muciniphila_ATCC_BAA_835	-5.81381	2.39937e-08	206	0.0300292
Halothermothrix_orenii_H_168	-5.78511	2.77746e-08	207	0.0301749
Anabaena_variabilis_ATCC_29413	-5.76954	3.00647e-08	208	0.0303207
Methylovorus_SIP3_4	-5.7636	3.09858e-08	209	0.0304665
Sulfurospirillum_deleyianum_DSM_6946	-5.75627	3.21603e-08	210	0.0306122
Stenotrophomonas_maltophilia_K279a	-5.73282	3.62176e-08	211	0.030758
Coprothermobacter_proteolyticus_DSM_5265	-5.609	6.74688e-08	212	0.0309038
Sulfolobus_tokodaii	-5.60473	6.89192e-08	213	0.0310496
Pseudoalteromonas_atlantica_T6c	-5.59517	7.22829e-08	214	0.0311953
Methanosarcina_acetivorans	-5.53377	9.80219e-08	215	0.0313411
Anoxybacillus_flavithermus_WK1	-5.52146	1.04164e-07	216	0.0314869
Geobacter_metallireducens_GS-15	-5.51571	1.07158e-07	217	0.0316327
Cronobacter_turicensis	-5.50762	1.11518e-07	218	0.0317784
Bartonella_bacilliformis_KC583	-5.46201	1.39526e-07	219	0.0319242
Methanosaeta_thermophila_PT	-5.45158	1.46836e-07	220	0.03207
Alcanivorax_borkumensis_SK2	-5.4499	1.48045e-07	221	0.0322157
Azoarcus_BH72	-5.43312	1.60698e-07	222	0.0323615
Salmonella_enterica_Choleraesuis	-5.40959	1.80221e-07	223	0.0325073
Thermobifida_fusca_YX	-5.4031	1.86006e-07	224	0.0326531
Chromobacterium_violaceum	-5.33096	2.63729e-07	225	0.0327988
Alteromonas_macleodii__Deep_ecotype_	-5.22307	4.41892e-07	226	0.0329446
Laribacter_hongkongensis_HLHK9	-5.17757	5.48144e-07	227	0.0330904
Polynucleobacter_necessarius_asymbioticus_QLW_P1DMWA_1	-5.1761	5.5195e-07	228	0.0332362
Magnetococcus_MC-1	-5.16697	5.76247e-07	229	0.0333819
Rhizobium_etli_CFN_42	-5.1183	7.24307e-07	230	0.0335277
Ehrlichia_canis_Jake	-5.09977	7.89866e-07	231	0.0336735
Vibrio_cholerae	-5.09723	7.99318e-07	232	0.0338192
Rickettsia_prowazekii	-5.06107	9.45907e-07	233	0.033965
Nitrosomonas_europaea	-4.88828	2.09054e-06	234	0.0341108
Thermosipho_africanus_TCF52B	-4.87702	2.19996e-06	235	0.0342566
Acinetobacter_baumannii_AB0057	-4.86584	2.31396e-06	236	0.0344023
Halorhodospira_halophila_SL1	-4.80903	2.9878e-06	237	0.0345481
Elusimicrobium_minutum_Pei191	-4.80747	3.00874e-06	238	0.0346939
Idiomarina_loihiensis_L2TR	-4.78405	3.34098e-06	239	0.0348397
Burkholderia_pseudomallei_MSHR346	-4.7404	4.05685e-06	240	0.0349854
Acidobacterium_capsulatum_ATCC_51196	-4.7331	4.19026e-06	241	0.0351312
Treponema_pallidum	-4.70643	4.71436e-06	242	0.035277
Mycobacterium_tuberculosis_CDC1551	-4.70617	4.71976e-06	243	0.0354227
Thermoproteus_neutrophilus_V24Sta	4.69141	5.03703e-06	244	0.0355685
Thermomonospora_curvata_DSM_43183	-4.67175	5.49124e-06	245	0.0357143
Dichelobacter_nodosus_VCS1703A	-4.66847	5.57088e-06	246	0.0358601
Francisella_tularensis_FSC_198	-4.64305	6.2265e-06	247	0.0360058
Bradyrhizobium_BTAi1	-4.62505	6.73474e-06	248	0.0361516
Lawsonia_intracellularis_PHE_MN1-00	-4.60833	7.2428e-06	249	0.0362974
Nostoc_punctiforme_PCC_73102	-4.5484	9.38451e-06	250	0.0364431
Oligotropha_carboxidovorans_OM5	-4.54658	9.45833e-06	251	0.0365889
Aggregatibacter_actinomycetemcomitans_D11S_1	-4.52927	1.01882e-05	252	0.0367347
Borrelia_burgdorferi	-4.51241	1.09512e-05	253	0.0368805
Mannheimia_succiniciproducens_MBEL55E	-4.51144	1.09966e-05	254	0.0370262
Pedobacter_heparinus_DSM_2366	-4.44071	1.48543e-05	255	0.037172
Exiguobacterium_AT1b	-4.43436	1.52582e-05	256	0.0373178
Chlorobium_chlorochromatii_CaD3	-4.42824	1.56576e-05	257	0.0374636
Thermofilum_pendens_Hrk_5	-4.40874	1.69978e-05	258	0.0376093
Chloroherpeton_thalassium_ATCC_35110	-4.36778	2.01797e-05	259	0.0377551
Methylotenera_mobilis_JLW8	-4.33693	2.29461e-05	260	0.0379009
Syntrophus_aciditrophicus_SB	-4.31169	2.54771e-05	261	0.0380466
Diaphorobacter_TPSY	-4.28418	2.85389e-05	262	0.0381924
Desulfurococcus_kamchatkensis_1221n	-4.23136	3.54335e-05	263	0.0383382
Pyrobaculum_aerophilum	4.23037	3.55773e-05	264	0.038484
Coxiella_burnetii	-4.22086	3.69822e-05	265	0.0386297
Buchnera_aphidicola	-4.2174	3.75072e-05	266	0.0387755
Persephonella_marina_EX_H1	-4.1928	4.14451e-05	267	0.0389213
Kosmotoga_olearia_TBF_19_5_1	-4.09896	6.04155e-05	268	0.0390671
Sphingopyxis_alaskensis_RB2256	-4.09364	6.17098e-05	269	0.0392128
Campylobacter_jejuni	-4.06084	7.02827e-05	270	0.0393586
Orientia_tsutsugamushi_Boryong	-4.0066	8.7002e-05	271	0.0395044
Maricaulis_maris_MCS10	-4.00332	8.81254e-05	272	0.0396501
Gluconacetobacter_diazotrophicus_PAl_5_FAPERJ	-3.97675	9.77516e-05	273	0.0397959
Shewanella_denitrificans_OS217	-3.94626	0.000110031	274	0.0399417
Chlorobaculum_parvum_NCIB_8327	-3.94483	0.00011064	275	0.0400875
Capnocytophaga_ochracea_DSM_7271	-3.82555	0.000174593	276	0.0402332
uncultured_methanogenic_archaeon_RC-I	-3.72342	0.000255841	277	0.040379
Microcystis_aeruginosa_NIES_843	-3.71325	0.000265655	278	0.0405248
Cyanobacteria_bacterium_Yellowstone_A-Prime	-3.61219	0.000384427	279	0.0406706
Chloroflexus_aggregans_DSM_9485	-3.42248	0.000753191	280	0.0408163
Trichodesmium_erythraeum_IMS101	-3.40699	0.00079473	281	0.0409621
Blattabacterium__Blattella_germanica__Bge	-3.39305	0.000833955	282	0.0411079
Thermomicrobium_roseum_DSM_5159	-3.39277	0.000834762	283	0.0412536
Nautilia_profundicola_AmH	-3.34778	0.000974099	284	0.0413994
Aeropyrum_pernix	-3.30355	0.00113201	285	0.0415452
Methylibium_petroleiphilum_PM1	-3.19525	0.00162477	286	0.041691
Cellvibrio_japonicus_Ueda107	-3.15818	0.00183478	287	0.0418367
Thermus_thermophilus_HB27	-3.15447	0.00185715	288	0.0419825
Alicyclobacillus_acidocaldarius_DSM_446	-3.0729	0.00241692	289	0.0421283
Beijerinckia_indica_ATCC_9039	-3.03576	0.00272016	290	0.0422741
Baumannia_cicadellinicola_Homalodisca_coagulata	-3.00713	0.00297736	291	0.0424198
Methanocaldococcus_fervens_AG86	-3.0014	0.00303149	292	0.0425656
Roseiflexus_castenholzii_DSM_13941	-2.99312	0.00311125	293	0.0427114
Xylella_fastidiosa	-2.98897	0.00315199	294	0.0428571
Wolbachia_endosymbiont_of_Brugia_malayi_TRS	-2.96561	0.00339032	295	0.0430029
Prochlorococcus_marinus_AS9601	-2.95467	0.00350758	296	0.0431487
Neisseria_gonorrhoeae_FA_1090	-2.74234	0.00665668	297	0.0432945
Haemophilus_influenzae	-2.69114	0.0077266	298	0.0434402
Heliobacterium_modesticaldum_Ice1	-2.6209	0.00944687	299	0.043586
Thermosynechococcus_elongatus	-2.61021	0.00973689	300	0.0437318
Anaplasma_centrale_Israel	-2.54677	0.0116289	301	0.0438776
Chlamydia_trachomatis_A_HAR-13	-2.54039	0.0118362	302	0.0440233
Robiginitalea_biformata_HTCC2501	-2.53471	0.0120234	303	0.0441691
Geobacillus_thermodenitrificans_NG80-2	-2.47524	0.0141505	304	0.0443149
Neorickettsia_risticii_Illinois	-2.45107	0.0151063	305	0.0444606
Thiomicrospira_crunogena_XCL-2	-2.44853	0.0152101	306	0.0446064
Wigglesworthia_brevipalpis	-2.42692	0.0161183	307	0.0447522
Anaeromyxobacter_dehalogenans_2CP-C	-2.40024	0.0173058	308	0.044898
Polaromonas_JS666	-2.27613	0.0239025	309	0.0450437
Ammonifex_degensii_KC4	2.22557	0.0271657	310	0.0451895
Deinococcus_radiodurans	-2.1896	0.0297161	311	0.0453353
uncultured_Termite_group_1_bacterium_phylotype_Rs_D17	-1.93118	0.0548815	312	0.045481
Methanobacterium_thermoautotrophicum	-1.68836	0.0929088	313	0.0456268
Rhodothermus_marinus_DSM_4252	1.68682	0.0932045	314	0.0457726
Myxococcus_xanthus_DK_1622	-1.58353	0.114888	315	0.0459184
Opitutus_terrae_PB90_1	-1.564	0.119407	316	0.0460641
Picrophilus_torridus_DSM_9790	-1.51653	0.130971	317	0.0462099
Thermanaerovibrio_acidaminovorans_DSM_6589	-1.51131	0.132295	318	0.0463557
Moorella_thermoacetica_ATCC_39073	-1.37632	0.170268	319	0.0465015
Pyrococcus_furiosus	-1.37352	0.171135	320	0.0466472
Psychrobacter_arcticum_273-4	1.26147	0.208617	321	0.046793
Aquifex_aeolicus	1.14588	0.253222	322	0.0469388
Methanococcus_jannaschii	-1.01144	0.313036	323	0.0470845
Leptospira_interrogans_serovar_Copenhageni	-1.01089	0.313295	324	0.0472303
Caulobacter_crescentus	1.00454	0.316337	325	0.0473761
Parachlamydia_sp_UWE25	-0.889298	0.374917	326	0.0475219
Methylacidiphilum_infernorum_V4	-0.746941	0.455981	327	0.0476676
Caldivirga_maquilingensis_IC-167	0.728268	0.467306	328	0.0478134
Acaryochloris_marina_MBIC11017	-0.669021	0.504257	329	0.0479592
Symbiobacterium_thermophilum_IAM14863	-0.607505	0.544208	330	0.048105
Thermococcus_gammatolerans_EJ3	0.580281	0.562381	331	0.0482507
Pelotomaculum_thermopropionicum_SI	-0.560056	0.576071	332	0.0483965
Dyadobacter_fermentans_DSM_18053	-0.464776	0.6426	333	0.0485423
Xanthomonas_oryzae_PXO99A	0.455443	0.649287	334	0.048688
Archaeoglobus_fulgidus	0.444371	0.657257	335	0.0488338
Gloeobacter_violaceus	0.416681	0.677361	336	0.0489796
Helicobacter_pylori_26695	-0.37607	0.707265	337	0.0491254
Cyanothece_ATCC_51142	0.354095	0.723642	338	0.0492711
Methanopyrus_kandleri	-0.348817	0.727596	339	0.0494169
Synechococcus_CC9311	-0.296454	0.767193	340	0.0495627
Nanoarchaeum_equitans	-0.273996	0.784372	341	0.0497085
Pirellula_sp	0.152057	0.879296	342	0.0498542
Rhodoferax_ferrireducens_T118	0.0926845	0.926247	343	0.05

## Sheet: o2_FDR
name	t	p-val	order	criticalp
Kineococcus_radiotolerans_SRS30216	-133.591	9.57831e-197	1	0.000146199
Variovorax_paradoxus_S110	-115.267	3.70998e-184	2	0.000292398
Clavibacter_michiganensis_NCPPB_382	-111.883	1.27585e-181	3	0.000438596
Beutenbergia_cavernae_DSM_12333	-108.621	4.18849e-179	4	0.000584795
Haliangium_ochraceum_DSM_14365	-108.206	8.8522e-179	5	0.000730994
Nocardia_farcinica_IFM10152	-105.881	6.19741e-177	6	0.000877193
Actinosynnema_mirum_DSM_43827	-105.016	3.08259e-176	7	0.00102339
Brachybacterium_faecium_DSM_4810	-104.121	1.64337e-175	8	0.00116959
Xylanimonas_cellulosilytica_DSM_15894	-100.816	8.94184e-173	9	0.00131579
Catenulispora_acidiphila_DSM_44928	-97.9052	2.71614e-170	10	0.00146199
Rhodococcus_jostii_RHA1	-95.6759	2.41759e-168	11	0.00160819
Nakamurella_multipartita_DSM_44233	-95.4486	3.84289e-168	12	0.00175439
Delftia_acidovorans_SPH-1	-91.9661	5.3205e-165	13	0.00190058
Acidovorax_avenae_citrulli_AAC00-1	-89.9334	4.09672e-163	14	0.00204678
Bordetella_pertussis	-86.7345	4.62421e-160	15	0.00219298
Saccharopolyspora_erythraea_NRRL_2338	-84.7036	4.56091e-158	16	0.00233918
Leptothrix_cholodnii_SP_6	-82.5286	7.00325e-156	17	0.00248538
Salinispora_arenicola_CNS-205	-82.0628	2.09216e-155	18	0.00263158
Thermomonospora_curvata_DSM_43183	-81.4067	9.87154e-155	19	0.00277778
Azoarcus_BH72	-80.8552	3.67049e-154	20	0.00292398
Frankia_EAN1pec	-80.1715	1.89151e-153	21	0.00307018
Diaphorobacter_TPSY	-79.3725	1.30719e-152	22	0.00321637
Micrococcus_luteus_NCTC_2665	-79.0556	2.82833e-152	23	0.00336257
Sorangium_cellulosum__So_ce_56_	-78.9509	3.6519e-152	24	0.00350877
Saccharomonospora_viridis_DSM_43017	-77.1126	3.42369e-150	25	0.00365497
Thauera_MZ1T	-76.6072	1.21451e-149	26	0.00380117
Cupriavidus_taiwanensis	-75.3574	2.87652e-148	27	0.00394737
Myxococcus_xanthus_DK_1622	-75.2686	3.6085e-148	28	0.00409357
Verminephrobacter_eiseniae_EF01-2	-74.9316	8.54983e-148	29	0.00423977
Pseudomonas_aeruginosa	-74.3398	3.92442e-147	30	0.00438596
Kytococcus_sedentarius_DSM_20547	-74.3103	4.23486e-147	31	0.00453216
Kocuria_rhizophila_DC2201	-73.8559	1.37559e-146	32	0.00467836
Methylibium_petroleiphilum_PM1	-73.84	1.43354e-146	33	0.00482456
Gordonia_bronchialis_DSM_43247	-72.7639	2.39954e-145	34	0.00497076
Anaeromyxobacter_dehalogenans_2CP-C	-71.9213	2.23906e-144	35	0.00511696
Polaromonas_JS666	-67.1055	1.26957e-138	36	0.00526316
Methylobacterium_4_46	-64.5781	1.89032e-135	37	0.00540936
Ralstonia_metallidurans_CH34	-63.3954	6.31497e-134	38	0.00555556
Thioalkalivibrio_HL_EbGR7	-63.3336	7.59863e-134	39	0.00570175
Magnetospirillum_magneticum_AMB-1	-61.7869	8.21479e-132	40	0.00584795
Thermobifida_fusca_YX	-61.7149	1.02415e-131	41	0.00599415
Opitutus_terrae_PB90_1	-61.2915	3.76503e-131	42	0.00614035
Comamonas_testosteroni_CNB_1	-60.7449	2.04565e-130	43	0.00628655
Rhodoferax_ferrireducens_T118	-59.7741	4.27893e-129	44	0.00643275
Desulfomicrobium_baculatum_DSM_4028	-57.7669	2.64937e-126	45	0.00657895
Paracoccus_denitrificans_PD1222	-56.8478	5.37608e-125	46	0.00672515
Aromatoleum_aromaticum_EbN1	-56.5059	1.66549e-124	47	0.00687135
Chromobacterium_violaceum	-56.1476	5.48262e-124	48	0.00701754
Gemmatimonas_aurantiaca_T_27	-55.5753	3.72873e-123	49	0.00716374
Bradyrhizobium_BTAi1	-55.4744	5.23802e-123	50	0.00730994
Arthrobacter_aurescens_TC1	-55.3908	6.94398e-123	51	0.00745614
Laribacter_hongkongensis_HLHK9	-55.0759	2.01568e-122	52	0.00760234
Gluconacetobacter_diazotrophicus_PAl_5_FAPERJ	-54.4073	1.97029e-121	53	0.00774854
Chromohalobacter_salexigens_DSM_3043	-53.659	2.60312e-120	54	0.00789474
Sphingomonas_wittichii_RW1	-53.5012	4.50366e-120	55	0.00804094
Xanthomonas_oryzae_PXO99A	-53.187	1.34722e-119	56	0.00818713
Alkalilimnicola_ehrlichei_MLHE-1	-52.5669	1.19116e-118	57	0.00833333
Rhodospirillum_centenum_SW	-52.1444	5.32699e-118	58	0.00847953
Maricaulis_maris_MCS10	-51.694	2.6606e-117	59	0.00862573
Dinoroseobacter_shibae_DFL_12	-51.6286	3.36334e-117	60	0.00877193
Deinococcus_radiodurans	-51.4318	6.82213e-117	61	0.00891813
Aeromonas_hydrophila_ATCC_7966	-51.1709	1.74864e-116	62	0.00906433
Rubrobacter_xylanophilus_DSM_9941	-50.64	1.20258e-115	63	0.00921053
Methylococcus_capsulatus_Bath	-50.6083	1.35007e-115	64	0.00935673
Agrobacterium_radiobacter_K84	-49.6108	5.30934e-114	65	0.00950292
Dechloromonas_aromatica_RCB	-48.7887	1.1481e-112	66	0.00964912
Thiobacillus_denitrificans_ATCC_25259	-48.6179	2.18708e-112	67	0.00979532
Solibacter_usitatus_Ellin6076	-48.5996	2.34344e-112	68	0.00994152
Halomicrobium_mukohataei_DSM_12286	-48.3588	5.83202e-112	69	0.0100877
Rhodopseudomonas_palustris_BisA53	-47.7693	5.52154e-111	70	0.0102339
Eggerthella_lenta_DSM_2243	-47.651	8.69348e-111	71	0.0103801
Acidothermus_cellulolyticus_11B	-47.3442	2.83493e-110	72	0.0105263
Klebsiella_pneumoniae_342	-46.8653	1.81602e-109	73	0.0106725
Hahella_chejuensis_KCTC_2396	-46.5621	5.93643e-109	74	0.0108187
Mycobacterium_tuberculosis_CDC1551	-46.4372	9.68652e-109	75	0.0109649
Ruegeria_pomeroyi_DSS_3	-45.2393	1.12272e-106	76	0.0111111
Serratia_proteamaculans_568	-44.7576	7.81962e-106	77	0.0112573
Dickeya_dadantii_Ech703	-44.6575	1.17253e-105	78	0.0114035
Marinobacter_aquaeolei_VT8	-44.2436	6.318e-105	79	0.0115497
Halorhodospira_halophila_SL1	-43.3183	2.86013e-103	80	0.0116959
Rhodobacter_sphaeroides_ATCC_17025	-43.3015	3.06679e-103	81	0.0118421
Jannaschia_CCS1	-43.1495	5.77269e-103	82	0.0119883
Erythrobacter_litoralis_HTCC2594	-42.8918	1.69514e-102	83	0.0121345
Akkermansia_muciniphila_ATCC_BAA_835	-42.8662	1.88636e-102	84	0.0122807
Paenibacillus_JDR_2	-42.3325	1.78641e-101	85	0.0124269
Flavobacterium_johnsoniae_UW101	-42.2624	2.40406e-101	86	0.0125731
Desulfatibacillum_alkenivorans_AK_01	-42.127	4.27126e-101	87	0.0127193
Phenylobacterium_zucineum_HLK1	-42.094	4.91508e-101	88	0.0128655
Burkholderia_pseudomallei_MSHR346	-42.0624	5.62103e-101	89	0.0130117
Janthinobacterium_Marseille	-42.0201	6.7295e-101	90	0.0131579
Bacteroides_fragilis_NCTC_9434	-41.6726	2.97125e-100	91	0.0133041
Halobacterium_salinarum_R1	-41.6075	3.9279e-100	92	0.0134503
Ochrobactrum_anthropi_ATCC_49188	-41.567	4.6734e-100	93	0.0135965
Desulfovibrio_desulfuricans_ATCC_27774	-41.3194	1.35753e-99	94	0.0137427
Dyadobacter_fermentans_DSM_18053	-41.0135	5.10136e-99	95	0.0138889
Methylocella_silvestris_BL2	-40.8801	9.11192e-99	96	0.0140351
Salmonella_enterica_Choleraesuis	-40.7362	1.7062e-98	97	0.0141813
Mesorhizobium_BNC1	-40.3561	9.01802e-98	98	0.0143275
Halothiobacillus_neapolitanus_c2	-40.2539	1.41428e-97	99	0.0144737
Geobacter_metallireducens_GS-15	-40.0417	3.60739e-97	100	0.0146199
Saccharophagus_degradans_2-40	-39.885	7.22323e-97	101	0.0147661
Pectobacterium_carotovorum_PC1	-39.7152	1.53673e-96	102	0.0149123
Leifsonia_xyli_xyli_CTCB0	-39.5312	3.49057e-96	103	0.0150585
Acidimicrobium_ferrooxidans_DSM_10331	-39.4076	6.06916e-96	104	0.0152047
Acidithiobacillus_ferrooxidans_ATCC_23270	-38.9392	4.99481e-95	105	0.0153509
Sphingopyxis_alaskensis_RB2256	-38.9183	5.48974e-95	106	0.0154971
Caulobacter_crescentus	-38.2349	1.23308e-93	107	0.0156433
Acetobacter_pasteurianus_IFO_3283_01	-38.0814	2.49461e-93	108	0.0157895
Nitrosomonas_europaea	-37.9386	4.81537e-93	109	0.0159357
Halorubrum_lacusprofundi_ATCC_49239	-37.8626	6.83729e-93	110	0.0160819
Erwinia_carotovora_atroseptica_SCRI1043	-37.7563	1.11758e-92	111	0.0162281
Propionibacterium_acnes_KPA171202	-37.6799	1.59244e-92	112	0.0163743
Herminiimonas_arsenicoxydans	-37.6549	1.78785e-92	113	0.0165205
Sinorhizobium_medicae_WSM419	-37.5693	2.6598e-92	114	0.0166667
Pedobacter_heparinus_DSM_2366	-37.3247	8.30798e-92	115	0.0168129
Jonesia_denitrificans_DSM_20603	-37.2814	1.01735e-91	116	0.0169591
Silicibacter_TM1040	-37.1575	1.8165e-91	117	0.0171053
Gluconobacter_oxydans_621H	-36.8544	7.54346e-91	118	0.0172515
Brevibacillus_brevis_NBRC_100599	-36.59	2.63172e-90	119	0.0173977
Parvibaculum_lavamentivorans_DS-1	-36.3973	6.57216e-90	120	0.0175439
Roseobacter_denitrificans_OCh_114	-36.3105	9.93463e-90	121	0.0176901
Halorhabdus_utahensis_DSM_12940	-36.0904	2.84253e-89	122	0.0178363
Citrobacter_koseri_ATCC_BAA-895	-35.7374	1.54929e-88	123	0.0179825
Natronomonas_pharaonis	-35.0318	4.7688e-87	124	0.0181287
Gloeobacter_violaceus	-34.6833	2.63932e-86	125	0.0182749
Elusimicrobium_minutum_Pei191	-34.4151	9.93132e-86	126	0.0184211
Haloarcula_marismortui_ATCC_43049	-34.3196	1.59459e-85	127	0.0185673
Methylobacillus_flagellatus_KT	-34.1095	4.53626e-85	128	0.0187135
Colwellia_psychrerythraea_34H	-34.1088	4.55103e-85	129	0.0188596
Methylovorus_SIP3_4	-34.0107	7.42823e-85	130	0.0190058
Nitrobacter_hamburgensis_X14	-33.8619	1.56377e-84	131	0.019152
Chitinophaga_pinensis_DSM_2588	-33.7493	2.75147e-84	132	0.0192982
Brucella_abortus_S19	-33.4367	1.33004e-83	133	0.0194444
Oligotropha_carboxidovorans_OM5	-33.188	4.69174e-83	134	0.0195906
Nitrosospira_multiformis_ATCC_25196	-33.0913	7.67416e-83	135	0.0197368
Escherichia_coli_O157H7_EDL933	-33.0142	1.13739e-82	136	0.019883
Edwardsiella_tarda_EIB202	-32.9571	1.52173e-82	137	0.0200292
Hyphomonas_neptunium_ATCC_15444	-32.7449	4.51028e-82	138	0.0201754
Granulobacter_bethesdensis_CGDNIH1	-32.6722	6.54954e-82	139	0.0203216
Robiginitalea_biformata_HTCC2501	-32.6425	7.63081e-82	140	0.0204678
Renibacterium_salmoninarum_ATCC_33209	-32.6386	7.78523e-82	141	0.020614
Sodalis_glossinidius_morsitans	-32.3544	3.37275e-81	142	0.0207602
Yersinia_enterocolitica_8081	-32.1567	9.3968e-81	143	0.0209064
Microcystis_aeruginosa_NIES_843	-32.0302	1.81402e-80	144	0.0210526
Roseiflexus_castenholzii_DSM_13941	-31.9586	2.63473e-80	145	0.0211988
Cellvibrio_japonicus_Ueda107	-31.4738	3.34829e-79	146	0.021345
Bdellovibrio_bacteriovorus	-31.2736	9.63525e-79	147	0.0214912
Anabaena_variabilis_ATCC_29413	-30.9047	6.84252e-78	148	0.0216374
Rhizobium_etli_CFN_42	-30.8924	7.30725e-78	149	0.0217836
Pseudoalteromonas_atlantica_T6c	-30.8554	8.90275e-78	150	0.0219298
Nitrosococcus_oceani_ATCC_19707	-30.834	9.98343e-78	151	0.022076
Pirellula_sp	-30.715	1.88683e-77	152	0.0222222
Marinomonas_MWYL1	-30.3817	1.13125e-76	153	0.0223684
Tolumonas_auensis_DSM_9187	-30.3489	1.35022e-76	154	0.0225146
Capnocytophaga_ochracea_DSM_7271	-29.9401	1.23899e-75	155	0.0226608
Parabacteroides_distasonis_ATCC_8503	-29.9251	1.34467e-75	156	0.022807
Proteus_mirabilis	-29.9205	1.37813e-75	157	0.0229532
Magnetococcus_MC-1	-29.7322	3.8533e-75	158	0.0230994
Shewanella_denitrificans_OS217	-29.6378	6.45822e-75	159	0.0232456
Cytophaga_hutchinsonii_ATCC_33406	-29.279	4.65112e-74	160	0.0233918
Thermanaerovibrio_acidaminovorans_DSM_6589	-29.1792	8.0753e-74	161	0.023538
Bacillus_anthracis_Ames	-28.8776	4.30776e-73	162	0.0236842
Porphyromonas_gingivalis_ATCC_33277	-28.8531	4.93861e-73	163	0.0238304
Cyanothece_ATCC_51142	-28.4674	4.27612e-72	164	0.0239766
Gramella_forsetii_KT0803	-28.421	5.55016e-72	165	0.0241228
Chlorobaculum_parvum_NCIB_8327	-28.1795	2.16696e-71	166	0.024269
Photobacterium_profundum_SS9	-27.9492	7.99259e-71	167	0.0244152
Photorhabdus_asymbiotica	-27.83	1.57466e-70	168	0.0245614
Alicyclobacillus_acidocaldarius_DSM_446	-27.7489	2.50022e-70	169	0.0247076
Thermus_thermophilus_HB27	-27.6431	4.57613e-70	170	0.0248538
Shigella_boydii_CDC_3083_94	-27.6349	4.79431e-70	171	0.025
Alcanivorax_borkumensis_SK2	-27.5344	8.52471e-70	172	0.0251462
Sebaldella_termitidis_ATCC_33386	-27.5124	9.67117e-70	173	0.0252924
Nostoc_punctiforme_PCC_73102	-27.4753	1.19665e-69	174	0.0254386
Beijerinckia_indica_ATCC_9039	-26.7762	6.81551e-68	175	0.0255848
Polynucleobacter_necessarius_asymbioticus_QLW_P1DMWA_1	-26.6374	1.53189e-67	176	0.025731
Sphaerobacter_thermophilus_DSM_20745	-26.3961	6.2936e-67	177	0.0258772
Neisseria_gonorrhoeae_FA_1090	-26.2696	1.32472e-66	178	0.0260234
Rhodothermus_marinus_DSM_4252	-26.2639	1.36996e-66	179	0.0261696
Legionella_pneumophila_Corby	-26.1551	2.60138e-66	180	0.0263158
Hirschia_baltica_ATCC_49814	-25.8451	1.63135e-65	181	0.026462
Kangiella_koreensis_DSM_16069	-25.7579	2.73987e-65	182	0.0266082
Corynebacterium_diphtheriae	-25.6975	3.92494e-65	183	0.0267544
Acidobacterium_capsulatum_ATCC_51196	-25.4546	1.67574e-64	184	0.0269006
Idiomarina_loihiensis_L2TR	-25.3954	2.38876e-64	185	0.0270468
Desulfotomaculum_acetoxidans_DSM_771	-25.1355	1.14066e-63	186	0.027193
Chlorobium_chlorochromatii_CaD3	-25.0592	1.80723e-63	187	0.0273392
Listeria_monocytogenes	-24.8692	5.70741e-63	188	0.0274854
Trichodesmium_erythraeum_IMS101	-24.7884	9.31937e-63	189	0.0276316
Vibrio_cholerae	-24.7667	1.06332e-62	190	0.0277778
Cyanobacteria_bacterium_Yellowstone_A-Prime	-24.7553	1.1392e-62	191	0.027924
Slackia_heliotrinireducens_DSM_20476	-24.5581	3.78667e-62	192	0.0280702
Xylella_fastidiosa	-24.4895	5.7594e-62	193	0.0282164
Desulfotalea_psychrophila_LSv54	-24.1163	5.68271e-61	194	0.0283626
Herpetosiphon_aurantiacus_ATCC_23779	-23.962	1.47188e-60	195	0.0285088
Alkaliphilus_metalliredigens_QYMF	-23.8668	2.65283e-60	196	0.028655
Thermobaculum_terrenum_ATCC_BAA_798	-23.6057	1.34114e-59	197	0.0288012
Oceanobacillus_iheyensis	-23.5112	2.41614e-59	198	0.0289474
Aliivibrio_salmonicida_LFI1238	-23.4442	3.66855e-59	199	0.0290936
Fibrobacter_succinogenes_S85	-23.109	2.99455e-58	200	0.0292398
Clostridium_difficile_R20291	-23.0829	3.52935e-58	201	0.029386
Enterococcus_faecalis_V583	-22.9642	7.4527e-58	202	0.0295322
Alteromonas_macleodii__Deep_ecotype_	-22.9452	8.3977e-58	203	0.0296784
Acinetobacter_baumannii_AB0057	-22.7432	3.01001e-57	204	0.0298246
Pelodictyon_phaeoclathratiforme_BU_1	-22.7262	3.35185e-57	205	0.0299708
Prosthecochloris_aestuarii_DSM_271	-22.6755	4.62162e-57	206	0.030117
Lysinibacillus_sphaericus_C3_41	-22.6694	4.8056e-57	207	0.0302632
Leptotrichia_buccalis_DSM_1135	-22.6363	5.92511e-57	208	0.0304094
Brachyspira_hyodysenteriae_WA1	-22.5873	8.09078e-57	209	0.0305556
Bifidobacterium_adolescentis_ATCC_15703	-22.4284	2.22179e-56	210	0.0307018
Eubacterium_rectale_ATCC_33656	-22.2214	8.32802e-56	211	0.030848
Geobacillus_thermodenitrificans_NG80-2	-22.1818	1.07296e-55	212	0.0309942
Aggregatibacter_actinomycetemcomitans_D11S_1	-22.1541	1.28128e-55	213	0.0311404
Bacillus_amyloliquefaciens_FZB42	-21.9988	3.46934e-55	214	0.0312865
Dichelobacter_nodosus_VCS1703A	-21.9151	5.94331e-55	215	0.0314327
Chloroflexus_aggregans_DSM_9485	-21.7603	1.61089e-54	216	0.0315789
Mannheimia_succiniciproducens_MBEL55E	-21.5559	6.03707e-54	217	0.0317251
Thermomicrobium_roseum_DSM_5159	-21.4631	1.10217e-53	218	0.0318713
Veillonella_parvula_DSM_2008	-21.3704	2.01247e-53	219	0.0320175
Campylobacter_jejuni	-21.2955	3.27486e-53	220	0.0321637
Methylotenera_mobilis_JLW8	-21.2737	3.77388e-53	221	0.0323099
Cronobacter_turicensis	-21.1532	8.27742e-53	222	0.0324561
Coxiella_burnetii	-21.1127	1.07854e-52	223	0.0326023
Acaryochloris_marina_MBIC11017	-20.9886	2.42858e-52	224	0.0327485
Carboxydothermus_hydrogenoformans_Z-2901	-20.7286	1.33716e-51	225	0.0328947
Kosmotoga_olearia_TBF_19_5_1	-20.6923	1.6974e-51	226	0.0330409
Methanosarcina_acetivorans	-20.2558	3.03408e-50	227	0.0331871
Nautilia_profundicola_AmH	-19.5184	4.16068e-48	228	0.0333333
Anoxybacillus_flavithermus_WK1	-19.4564	6.31219e-48	229	0.0334795
Thiomicrospira_crunogena_XCL-2	-19.2803	2.06524e-47	230	0.0336257
Anaerococcus_prevotii_DSM_20548	-19.2714	2.19216e-47	231	0.0337719
Methanobacterium_thermoautotrophicum	-19.2213	3.07445e-47	232	0.0339181
Psychrobacter_arcticum_273-4	-18.88	3.09338e-46	233	0.0340643
Natranaerobius_thermophilus_JW_NM_WN_LF	-18.4649	5.21077e-45	234	0.0342105
Thermosynechococcus_elongatus	-18.1063	6.06302e-44	235	0.0343567
Coprothermobacter_proteolyticus_DSM_5265	-18.0791	7.30616e-44	236	0.0345029
Methylacidiphilum_infernorum_V4	-18.0706	7.74468e-44	237	0.0346491
Hydrogenobaculum_Y04AAS1	-17.823	4.25006e-43	238	0.0347953
Methanosarcina_mazei	-17.728	8.17501e-43	239	0.0349415
Dehalococcoides_BAV1	-17.5439	2.91345e-42	240	0.0350877
Methanobrevibacter_smithii_ATCC_35061	-17.4931	4.14111e-42	241	0.0352339
Pasteurella_multocida	-17.3608	1.03469e-41	242	0.0353801
Haemophilus_influenzae	-17.1825	3.56143e-41	243	0.0355263
Lactobacillus_acidophilus_NCFM	-16.8602	3.35049e-40	244	0.0356725
Methanococcus_jannaschii	-16.6948	1.06138e-39	245	0.0358187
Methanosphaera_stadtmanae	-16.6564	1.38764e-39	246	0.0359649
Methanospirillum_hungatei_JF-1	-16.4068	7.94253e-39	247	0.0361111
Pelotomaculum_thermopropionicum_SI	-16.0336	1.08722e-37	248	0.0362573
Chloroherpeton_thalassium_ATCC_35110	-15.9611	1.80962e-37	249	0.0364035
Lactococcus_lactis	-15.9551	1.88807e-37	250	0.0365497
Pyrococcus_furiosus	-15.843	4.15034e-37	251	0.0366959
Desulfohalobium_retbaense_DSM_5692	-15.8321	4.48279e-37	252	0.0368421
Heliobacterium_modesticaldum_Ice1	-15.7995	5.63794e-37	253	0.0369883
Actinobacillus_pleuropneumoniae_L20	-15.7334	8.97902e-37	254	0.0371345
Zymomonas_mobilis_NCIMB_11163	-15.644	1.68456e-36	255	0.0372807
Thermosipho_africanus_TCF52B	-15.6124	2.10488e-36	256	0.0374269
Nitratiruptor_SB155-2	-15.5813	2.62125e-36	257	0.0375731
Methanocaldococcus_fervens_AG86	-15.3113	1.75937e-35	258	0.0377193
uncultured_methanogenic_archaeon_RC-I	-15.0427	1.17329e-34	259	0.0378655
Haloquadratum_walsbyi	-14.9071	3.0625e-34	260	0.0380117
Pediococcus_pentosaceus_ATCC_25745	-14.85	4.58486e-34	261	0.0381579
Treponema_pallidum	-14.8189	5.71672e-34	262	0.0383041
Leuconostoc_citreum_KM20	-14.758	8.79402e-34	263	0.0384503
Leptospira_interrogans_serovar_Copenhageni	-14.6522	1.8595e-33	264	0.0385965
Dictyoglomus_thermophilum_H_6_12	-14.3966	1.13669e-32	265	0.0387427
Methanococcoides_burtonii_DSM_6242	-14.3889	1.20095e-32	266	0.0388889
Cryptobacterium_curtum_DSM_15641	-13.8486	5.52759e-31	267	0.0390351
Arcobacter_butzleri_RM4018	-13.7689	9.72698e-31	268	0.0391813
Methanoculleus_marisnigri_JR1	-13.6836	1.77938e-30	269	0.0393275
Anaerocellum_thermophilum_DSM_6725	-13.6401	2.42249e-30	270	0.0394737
Macrococcus_caseolyticus_JCSC5402	-13.6199	2.79541e-30	271	0.0396199
Fusobacterium_nucleatum	-13.5893	3.47247e-30	272	0.0397661
Halothermothrix_orenii_H_168	-13.4364	1.02599e-29	273	0.0399123
Acholeplasma_laidlawii_PG_8A	-13.0295	1.8276e-28	274	0.0400585
Thermodesulfovibrio_yellowstonii_DSM_11347	-12.9654	2.87509e-28	275	0.0402047
Bartonella_bacilliformis_KC583	-12.9091	4.27992e-28	276	0.0403509
Orientia_tsutsugamushi_Boryong	-12.8724	5.54714e-28	277	0.0404971
Ammonifex_degensii_KC4	-12.8559	6.23317e-28	278	0.0406433
Exiguobacterium_AT1b	-12.8546	6.29089e-28	279	0.0407895
Thermoanaerobacter_pseudethanolicus_ATCC_33223	-12.5695	4.70555e-27	280	0.0409357
Oenococcus_oeni_PSU-1	-12.553	5.28527e-27	281	0.0410819
Finegoldia_magna_ATCC_29328	-12.529	6.26126e-27	282	0.0412281
Thermotoga_maritima	-12.3834	1.74597e-26	283	0.0413743
Ignicoccus_hospitalis_KIN4_I	-12.2857	3.47223e-26	284	0.0415205
Salinibacter_ruber_DSM_13855	-12.2705	3.86301e-26	285	0.0416667
Methanopyrus_kandleri	-12.2382	4.84848e-26	286	0.0418129
Aster_yellows_witches-broom_phytoplasma_AYWB	-11.9766	3.04058e-25	287	0.0419591
Caldicellulosiruptor_saccharolyticus_DSM_8903	-11.1426	1.0125e-22	288	0.0421053
Picrophilus_torridus_DSM_9790	-11.0999	1.35992e-22	289	0.0422515
Francisella_tularensis_FSC_198	-10.6446	3.11498e-21	290	0.0423977
Nitrosopumilus_maritimus_SCM1	-10.3458	2.38695e-20	291	0.0425439
Fervidobacterium_nodosum_Rt17-B1	-10.2964	3.33685e-20	292	0.0426901
uncultured_Termite_group_1_bacterium_phylotype_Rs_D17	-10.2448	4.73214e-20	293	0.0428363
Borrelia_burgdorferi	-10.2286	5.28106e-20	294	0.0429825
Buchnera_aphidicola	-10.1851	7.0886e-20	295	0.0431287
Wigglesworthia_brevipalpis	-10.0285	2.03726e-19	296	0.0432749
Tropheryma_whipplei_TW08_27	-9.96367	3.14901e-19	297	0.0434211
Nanoarchaeum_equitans	-9.9503	3.44465e-19	298	0.0435673
Baumannia_cicadellinicola_Homalodisca_coagulata	-9.94103	3.6656e-19	299	0.0437135
Teredinibacter_turnerae_T7901	-9.78322	1.0536e-18	300	0.0438596
Atopobium_parvulum_DSM_20469	-9.63725	2.78397e-18	301	0.0440058
Rickettsia_prowazekii	-9.52821	5.7337e-18	302	0.044152
Staphylococcus_aureus_aureus_MRSA252	-9.40558	1.28775e-17	303	0.0442982
Streptomyces_coelicolor	-9.26979	3.14029e-17	304	0.0444444
Prochlorococcus_marinus_AS9601	-8.93239	2.81572e-16	305	0.0445906
Anaplasma_centrale_Israel	-8.88139	3.91153e-16	306	0.0447368
Blattabacterium__Blattella_germanica__Bge	-8.872	4.15533e-16	307	0.044883
Parachlamydia_sp_UWE25	-8.80422	6.42278e-16	308	0.0450292
Moorella_thermoacetica_ATCC_39073	-8.5776	2.72689e-15	309	0.0451754
Syntrophobacter_fumaroxidans_MPOB	-8.45729	5.83624e-15	310	0.0453216
Petrotoga_mobilis_SJ95	-8.09106	5.74123e-14	311	0.0454678
Streptobacillus_moniliformis_DSM_12112	-8.01211	9.33972e-14	312	0.045614
Methanocorpusculum_labreanum_Z	-7.95443	1.33073e-13	313	0.0457602
Thermoplasma_acidophilum	-7.75089	4.59487e-13	314	0.0459064
Hyperthermus_butylicus	-7.7368	5.00338e-13	315	0.0460526
Caldivirga_maquilingensis_IC-167	-7.60344	1.11615e-12	316	0.0461988
Pyrobaculum_aerophilum	-7.53814	1.64895e-12	317	0.046345
Chlamydia_trachomatis_A_HAR-13	-7.35573	4.85898e-12	318	0.0464912
Streptococcus_pneumoniae_TIGR4	-7.33178	5.59369e-12	319	0.0466374
Ehrlichia_canis_Jake	-6.86879	8.09482e-11	320	0.0467836
Methanosaeta_thermophila_PT	-6.82337	1.04647e-10	321	0.0469298
Lawsonia_intracellularis_PHE_MN1-00	-6.63164	3.05989e-10	322	0.047076
Desulfurococcus_kamchatkensis_1221n	-6.3783	1.22773e-09	323	0.0472222
Sulfurihydrogenibium_azorense_Az_Fu1	-6.25759	2.35244e-09	324	0.0473684
Thermoproteus_neutrophilus_V24Sta	-5.98542	9.90251e-09	325	0.0475146
Helicobacter_pylori_26695	-5.9641	1.10637e-08	326	0.0476608
Archaeoglobus_fulgidus	-5.9543	1.16405e-08	327	0.047807
Aquifex_aeolicus	-5.85371	1.95607e-08	328	0.0479532
Thermococcus_gammatolerans_EJ3	-5.83915	2.10769e-08	329	0.0480994
Sulfolobus_tokodaii	-5.72387	3.7896e-08	330	0.0482456
Stenotrophomonas_maltophilia_K279a	-5.39902	1.89734e-07	331	0.0483918
Synechococcus_CC9311	-4.83126	2.7042e-06	332	0.048538
Thermofilum_pendens_Hrk_5	-4.77712	3.44585e-06	333	0.0486842
Symbiobacterium_thermophilum_IAM14863	-3.97451	9.86087e-05	334	0.0488304
Sulfurovum_NBC37-1	-3.51171	0.00055082	335	0.0489766
Syntrophomonas_wolfei_Goettingen	-3.37542	0.000886134	336	0.0491228
Wolbachia_endosymbiont_of_Brugia_malayi_TRS	-2.73722	0.00675739	337	0.049269
Syntrophus_aciditrophicus_SB	-2.37374	0.0185605	338	0.0494152
Sulfurospirillum_deleyianum_DSM_6946	-2.18681	0.0299223	339	0.0495614
Persephonella_marina_EX_H1	1.97808	0.0493002	340	0.0497076
Neorickettsia_risticii_Illinois	-1.84828	0.0660456	341	0.0498538
Aeropyrum_pernix	1.07526	0.283562	342	0.05

## Sheet: o5_FDR
name	t	p-val	order	criticalp
Pseudomonas_aeruginosa	-17.7163	8.86229e-43	1	0.000146199
Gordonia_bronchialis_DSM_43247	-15.8638	3.58724e-37	2	0.000292398
Chromohalobacter_salexigens_DSM_3043	-14.1426	6.87999e-32	3	0.000438596
Catenulispora_acidiphila_DSM_44928	-13.9594	2.52036e-31	4	0.000584795
Rhodococcus_jostii_RHA1	-13.4992	6.57374e-30	5	0.000730994
Serratia_proteamaculans_568	-13.3534	1.846e-29	6	0.000877193
Pectobacterium_carotovorum_PC1	-12.7153	1.68252e-27	7	0.00102339
Saccharophagus_degradans_2-40	-12.6087	3.56835e-27	8	0.00116959
Pediococcus_pentosaceus_ATCC_25745	-12.5843	4.23966e-27	9	0.00131579
Variovorax_paradoxus_S110	-12.5101	7.15286e-27	10	0.00146199
Acidimicrobium_ferrooxidans_DSM_10331	-12.4554	1.05153e-26	11	0.00160819
Sphingomonas_wittichii_RW1	-12.3522	2.1746e-26	12	0.00175439
Aster_yellows_witches-broom_phytoplasma_AYWB	-12.2701	3.8733e-26	13	0.00190058
Oenococcus_oeni_PSU-1	-12.2112	5.85875e-26	14	0.00204678
Erwinia_carotovora_atroseptica_SCRI1043	-11.8973	5.29795e-25	15	0.00219298
Dechloromonas_aromatica_RCB	-11.7519	1.46466e-24	16	0.00233918
Aliivibrio_salmonicida_LFI1238	-11.5873	4.61665e-24	17	0.00248538
Beutenbergia_cavernae_DSM_12333	-11.5816	4.80436e-24	18	0.00263158
Dickeya_dadantii_Ech703	-11.5771	4.95855e-24	19	0.00277778
Edwardsiella_tarda_EIB202	-11.522	7.2771e-24	20	0.00292398
Klebsiella_pneumoniae_342	-11.4684	1.05694e-23	21	0.00307018
Saccharopolyspora_erythraea_NRRL_2338	-11.3275	2.81266e-23	22	0.00321637
Paenibacillus_JDR_2	-11.3225	2.91227e-23	23	0.00336257
Brachyspira_hyodysenteriae_WA1	-11.2805	3.89697e-23	24	0.00350877
Streptomyces_coelicolor	-11.2721	4.12979e-23	25	0.00365497
Agrobacterium_radiobacter_K84	-11.2392	5.18717e-23	26	0.00380117
Comamonas_testosteroni_CNB_1	-11.1722	8.25238e-23	27	0.00394737
Proteus_mirabilis	-11.1241	1.15069e-22	28	0.00409357
Kineococcus_radiotolerans_SRS30216	-11.0255	2.27382e-22	29	0.00423977
Photorhabdus_asymbiotica	-11.0024	2.66591e-22	30	0.00438596
Methylococcus_capsulatus_Bath	-10.959	3.59635e-22	31	0.00453216
Bordetella_pertussis	-10.8938	5.63406e-22	32	0.00467836
Lactococcus_lactis	-10.8353	8.4253e-22	33	0.00482456
Paracoccus_denitrificans_PD1222	-10.7492	1.52105e-21	34	0.00497076
Silicibacter_TM1040	-10.7457	1.55771e-21	35	0.00511696
Clavibacter_michiganensis_NCPPB_382	-10.7364	1.66105e-21	36	0.00526316
Propionibacterium_acnes_KPA171202	-10.5182	7.383e-21	37	0.00540936
Natranaerobius_thermophilus_JW_NM_WN_LF	-10.4598	1.09919e-20	38	0.00555556
Verminephrobacter_eiseniae_EF01-2	-10.4424	1.23739e-20	39	0.00570175
Atopobium_parvulum_DSM_20469	-10.423	1.41234e-20	40	0.00584795
Ralstonia_metallidurans_CH34	-10.4207	1.43458e-20	41	0.00599415
Yersinia_enterocolitica_8081	-10.392	1.74325e-20	42	0.00614035
Cupriavidus_taiwanensis	-10.2978	3.30462e-20	43	0.00628655
Colwellia_psychrerythraea_34H	-10.2862	3.57466e-20	44	0.00643275
Marinobacter_aquaeolei_VT8	-10.2604	4.25945e-20	45	0.00657895
Delftia_acidovorans_SPH-1	-10.2522	4.50126e-20	46	0.00672515
Staphylococcus_aureus_aureus_MRSA252	-10.2506	4.55154e-20	47	0.00687135
Leptothrix_cholodnii_SP_6	-10.041	1.87235e-19	48	0.00701754
Oceanobacillus_iheyensis	-9.99596	2.53508e-19	49	0.00716374
Desulfomicrobium_baculatum_DSM_4028	-9.97396	2.93881e-19	50	0.00730994
Dehalococcoides_BAV1	-9.85975	6.31859e-19	51	0.00745614
Ruegeria_pomeroyi_DSS_3	-9.59222	3.75318e-18	52	0.00760234
Teredinibacter_turnerae_T7901	-9.58911	3.83119e-18	53	0.00774854
Acidithiobacillus_ferrooxidans_ATCC_23270	-9.58274	3.99634e-18	54	0.00789474
Fibrobacter_succinogenes_S85	-9.56715	4.43128e-18	55	0.00804094
Mesorhizobium_BNC1	-9.56466	4.50501e-18	56	0.00818713
Salinispora_arenicola_CNS-205	-9.55755	4.72206e-18	57	0.00833333
Aeromonas_hydrophila_ATCC_7966	-9.52018	6.04647e-18	58	0.00847953
Sebaldella_termitidis_ATCC_33386	-9.49505	7.13886e-18	59	0.00862573
Actinosynnema_mirum_DSM_43827	-9.42924	1.10194e-17	60	0.00877193
Rhodobacter_sphaeroides_ATCC_17025	-9.42097	1.16367e-17	61	0.00891813
Sphaerobacter_thermophilus_DSM_20745	-9.39259	1.40262e-17	62	0.00906433
Renibacterium_salmoninarum_ATCC_33209	-9.38436	1.48073e-17	63	0.00921053
Rhodospirillum_centenum_SW	-9.24104	3.79043e-17	64	0.00935673
Enterococcus_faecalis_V583	-9.2071	4.73162e-17	65	0.00950292
Dinoroseobacter_shibae_DFL_12	-9.18968	5.30132e-17	66	0.00964912
Nocardia_farcinica_IFM10152	-9.12141	8.27168e-17	67	0.00979532
Hirschia_baltica_ATCC_49814	-9.04078	1.39659e-16	68	0.00994152
Nitrobacter_hamburgensis_X14	-9.02876	1.50973e-16	69	0.0100877
Thermobaculum_terrenum_ATCC_BAA_798	-8.99615	1.86483e-16	70	0.0102339
Lactobacillus_acidophilus_NCFM	-8.91935	3.06275e-16	71	0.0103801
Thauera_MZ1T	-8.88481	3.82626e-16	72	0.0105263
Aromatoleum_aromaticum_EbN1	-8.86163	4.44184e-16	73	0.0106725
Sorangium_cellulosum__So_ce_56_	-8.83589	5.24126e-16	74	0.0108187
Haliangium_ochraceum_DSM_14365	-8.81628	5.94481e-16	75	0.0109649
Clostridium_difficile_R20291	-8.7808	7.46377e-16	76	0.0111111
Bradyrhizobium_BTAi1	-8.76936	8.03132e-16	77	0.0112573
Citrobacter_koseri_ATCC_BAA-895	-8.7336	1.00964e-15	78	0.0114035
Methylobacillus_flagellatus_KT	-8.69556	1.28733e-15	79	0.0115497
Methanocaldococcus_fervens_AG86	-8.66329	1.5814e-15	80	0.0116959
Methylibium_petroleiphilum_PM1	-8.66188	1.5957e-15	81	0.0118421
Micrococcus_luteus_NCTC_2665	-8.65496	1.66767e-15	82	0.0119883
Frankia_EAN1pec	-8.64263	1.80379e-15	83	0.0121345
Listeria_monocytogenes	-8.60149	2.34319e-15	84	0.0122807
Rhodopseudomonas_palustris_BisA53	-8.59859	2.3868e-15	85	0.0124269
Marinomonas_MWYL1	-8.57971	2.69059e-15	86	0.0125731
Photobacterium_profundum_SS9	-8.57152	2.83411e-15	87	0.0127193
Thioalkalivibrio_HL_EbGR7	-8.52755	3.74451e-15	88	0.0128655
Tolumonas_auensis_DSM_9187	-8.44413	6.34133e-15	89	0.0130117
Sinorhizobium_medicae_WSM419	-8.41388	7.67165e-15	90	0.0131579
Methylocella_silvestris_BL2	-8.36939	1.01457e-14	91	0.0133041
Halorhabdus_utahensis_DSM_12940	-8.32754	1.31891e-14	92	0.0134503
Janthinobacterium_Marseille	-8.28974	1.67063e-14	93	0.0135965
Alkaliphilus_metalliredigens_QYMF	-8.28117	1.76256e-14	94	0.0137427
Thiobacillus_denitrificans_ATCC_25259	-8.27599	1.82046e-14	95	0.0138889
Herminiimonas_arsenicoxydans	-8.2099	2.74828e-14	96	0.0140351
Hahella_chejuensis_KCTC_2396	-8.20809	2.77944e-14	97	0.0141813
Kytococcus_sedentarius_DSM_20547	-8.20323	2.86468e-14	98	0.0143275
Methylovorus_SIP3_4	-8.19871	2.94631e-14	99	0.0144737
Herpetosiphon_aurantiacus_ATCC_23779	-8.19215	3.06897e-14	100	0.0146199
Nakamurella_multipartita_DSM_44233	-8.18534	3.2016e-14	101	0.0147661
Magnetospirillum_magneticum_AMB-1	-8.16891	3.54531e-14	102	0.0149123
Arthrobacter_aurescens_TC1	-8.08798	5.85149e-14	103	0.0150585
Bifidobacterium_adolescentis_ATCC_15703	-8.08438	5.98301e-14	104	0.0152047
Gluconobacter_oxydans_621H	-8.07343	6.40162e-14	105	0.0153509
Saccharomonospora_viridis_DSM_43017	-8.06513	6.7378e-14	106	0.0154971
Syntrophobacter_fumaroxidans_MPOB	-8.02271	8.75001e-14	107	0.0156433
Halomicrobium_mukohataei_DSM_12286	-7.9728	1.18896e-13	108	0.0157895
Gemmatimonas_aurantiaca_T_27	-7.96238	1.26748e-13	109	0.0159357
Shigella_boydii_CDC_3083_94	-7.92728	1.57141e-13	110	0.0160819
Roseobacter_denitrificans_OCh_114	-7.91302	1.71453e-13	111	0.0162281
Kangiella_koreensis_DSM_16069	-7.91157	1.72974e-13	112	0.0163743
Kocuria_rhizophila_DC2201	-7.89831	1.87574e-13	113	0.0165205
Sodalis_glossinidius_morsitans	-7.88153	2.07792e-13	114	0.0166667
Myxococcus_xanthus_DK_1622	-7.85267	2.4775e-13	115	0.0168129
Azoarcus_BH72	-7.78886	3.65091e-13	116	0.0169591
Jannaschia_CCS1	-7.77549	3.95902e-13	117	0.0171053
Sulfolobus_tokodaii	-7.77179	4.04892e-13	118	0.0172515
Arcobacter_butzleri_RM4018	-7.76362	4.25409e-13	119	0.0173977
Pasteurella_multocida	-7.76248	4.28362e-13	120	0.0175439
Bacteroides_fragilis_NCTC_9434	-7.73024	5.20576e-13	121	0.0176901
Vibrio_cholerae	-7.65236	8.32247e-13	122	0.0178363
Legionella_pneumophila_Corby	-7.65146	8.3678e-13	123	0.0179825
Pseudoalteromonas_atlantica_T6c	-7.63697	9.12864e-13	124	0.0181287
Methylobacterium_4_46	-7.63512	9.23053e-13	125	0.0182749
Bacillus_anthracis_Ames	-7.61078	1.06812e-12	126	0.0184211
Leifsonia_xyli_xyli_CTCB0	-7.5992	1.14486e-12	127	0.0185673
Nitrosopumilus_maritimus_SCM1	-7.58667	1.23404e-12	128	0.0187135
Dictyoglomus_thermophilum_H_6_12	-7.58596	1.23926e-12	129	0.0188596
Methylotenera_mobilis_JLW8	-7.56666	1.39088e-12	130	0.0190058
Polaromonas_JS666	-7.51911	1.8469e-12	131	0.019152
Shewanella_denitrificans_OS217	-7.5054	2.00392e-12	132	0.0192982
Solibacter_usitatus_Ellin6076	-7.48944	2.20339e-12	133	0.0194444
Haloquadratum_walsbyi	-7.45603	2.68676e-12	134	0.0195906
Acidovorax_avenae_citrulli_AAC00-1	-7.43801	2.98941e-12	135	0.0197368
Streptobacillus_moniliformis_DSM_12112	-7.39766	3.79479e-12	136	0.019883
Carboxydothermus_hydrogenoformans_Z-2901	-7.3946	3.86395e-12	137	0.0200292
Acinetobacter_baumannii_AB0057	-7.3796	4.22152e-12	138	0.0201754
Halothiobacillus_neapolitanus_c2	-7.36836	4.51058e-12	139	0.0203216
Caldivirga_maquilingensis_IC-167	-7.35794	4.79614e-12	140	0.0204678
Alteromonas_macleodii__Deep_ecotype_	-7.30198	6.66295e-12	141	0.020614
Acholeplasma_laidlawii_PG_8A	-7.28756	7.24998e-12	142	0.0207602
Nitrosomonas_europaea	-7.28648	7.29614e-12	143	0.0209064
Xylanimonas_cellulosilytica_DSM_15894	-7.26453	8.29587e-12	144	0.0210526
Granulobacter_bethesdensis_CGDNIH1	-7.24756	9.16074e-12	145	0.0211988
Nitrosospira_multiformis_ATCC_25196	-7.24428	9.33758e-12	146	0.021345
Cytophaga_hutchinsonii_ATCC_33406	-7.24397	9.35441e-12	147	0.0214912
Ochrobactrum_anthropi_ATCC_49188	-7.22004	1.07555e-11	148	0.0216374
Gramella_forsetii_KT0803	-7.21467	1.10972e-11	149	0.0217836
Brevibacillus_brevis_NBRC_100599	-7.19955	1.21181e-11	150	0.0219298
Mannheimia_succiniciproducens_MBEL55E	-7.12693	1.84663e-11	151	0.022076
Nitrosococcus_oceani_ATCC_19707	-7.07541	2.48627e-11	152	0.0222222
Salmonella_enterica_Choleraesuis	-7.07029	2.56077e-11	153	0.0223684
Escherichia_coli_O157H7_EDL933	-7.0665	2.61718e-11	154	0.0225146
Thermoanaerobacter_pseudethanolicus_ATCC_33223	-6.97292	4.47635e-11	155	0.0226608
Stenotrophomonas_maltophilia_K279a	-6.96613	4.65357e-11	156	0.022807
Petrotoga_mobilis_SJ95	-6.92825	5.77513e-11	157	0.0229532
Fusobacterium_nucleatum	-6.90396	6.63088e-11	158	0.0230994
Desulfohalobium_retbaense_DSM_5692	-6.90081	6.75049e-11	159	0.0232456
Idiomarina_loihiensis_L2TR	-6.88189	7.51571e-11	160	0.0233918
Macrococcus_caseolyticus_JCSC5402	-6.8811	7.54927e-11	161	0.023538
Leuconostoc_citreum_KM20	-6.85007	8.99995e-11	162	0.0236842
Acetobacter_pasteurianus_IFO_3283_01	-6.80775	1.14285e-10	163	0.0238304
Leptotrichia_buccalis_DSM_1135	-6.76852	1.42505e-10	164	0.0239766
Diaphorobacter_TPSY	-6.75353	1.55014e-10	165	0.0241228
Desulfovibrio_desulfuricans_ATCC_27774	-6.74246	1.64943e-10	166	0.024269
Alkalilimnicola_ehrlichei_MLHE-1	-6.74084	1.66447e-10	167	0.0244152
Bdellovibrio_bacteriovorus	-6.71537	1.91946e-10	168	0.0245614
Desulfurococcus_kamchatkensis_1221n	-6.67945	2.34551e-10	169	0.0247076
Coprothermobacter_proteolyticus_DSM_5265	-6.67505	2.40372e-10	170	0.0248538
Lysinibacillus_sphaericus_C3_41	-6.67009	2.47106e-10	171	0.025
Hyperthermus_butylicus	-6.66109	2.59796e-10	172	0.0251462
Halorubrum_lacusprofundi_ATCC_49239	-6.61532	3.34971e-10	173	0.0252924
Desulfotomaculum_acetoxidans_DSM_771	-6.51892	5.70085e-10	174	0.0254386
Jonesia_denitrificans_DSM_20603	-6.49661	6.44313e-10	175	0.0255848
Pelodictyon_phaeoclathratiforme_BU_1	-6.45448	8.11281e-10	176	0.025731
Laribacter_hongkongensis_HLHK9	-6.45224	8.21273e-10	177	0.0258772
Chitinophaga_pinensis_DSM_2588	-6.43811	8.87047e-10	178	0.0260234
Thermoplasma_acidophilum	-6.43415	9.06403e-10	179	0.0261696
Nostoc_punctiforme_PCC_73102	-6.39649	1.11241e-09	180	0.0263158
Rhizobium_etli_CFN_42	-6.37059	1.28012e-09	181	0.026462
Pedobacter_heparinus_DSM_2366	-6.31637	1.71562e-09	182	0.0266082
Chromobacterium_violaceum	-6.28825	1.99581e-09	183	0.0267544
Veillonella_parvula_DSM_2008	-6.28097	2.07532e-09	184	0.0269006
Anabaena_variabilis_ATCC_29413	-6.27715	2.11828e-09	185	0.0270468
Sulfurovum_NBC37-1	-6.25466	2.3897e-09	186	0.027193
Burkholderia_pseudomallei_MSHR346	-6.1551	4.06118e-09	187	0.0273392
Sphingopyxis_alaskensis_RB2256	-6.14676	4.24456e-09	188	0.0274854
Corynebacterium_diphtheriae	-6.14111	4.37348e-09	189	0.0276316
Maricaulis_maris_MCS10	-6.11176	5.10716e-09	190	0.0277778
Anaerococcus_prevotii_DSM_20548	-6.11025	5.14814e-09	191	0.027924
Acaryochloris_marina_MBIC11017	-6.07893	6.07112e-09	192	0.0280702
Eggerthella_lenta_DSM_2243	-6.07368	6.241e-09	193	0.0282164
Parvibaculum_lavamentivorans_DS-1	-6.06942	6.38242e-09	194	0.0283626
Trichodesmium_erythraeum_IMS101	-6.04013	7.44186e-09	195	0.0285088
Cryptobacterium_curtum_DSM_15641	-6.00862	8.77464e-09	196	0.028655
Desulfotalea_psychrophila_LSv54	-5.98118	1.01232e-08	197	0.0288012
Anaerocellum_thermophilum_DSM_6725	-5.97532	1.04365e-08	198	0.0289474
Thermotoga_maritima	-5.97021	1.07179e-08	199	0.0290936
Phenylobacterium_zucineum_HLK1	-5.93395	1.29358e-08	200	0.0292398
Polynucleobacter_necessarius_asymbioticus_QLW_P1DMWA_1	-5.91684	1.41324e-08	201	0.029386
Oligotropha_carboxidovorans_OM5	-5.91441	1.43109e-08	202	0.0295322
Methanococcoides_burtonii_DSM_6242	-5.79711	2.61273e-08	203	0.0296784
Sulfurihydrogenibium_azorense_Az_Fu1	-5.78447	2.78657e-08	204	0.0298246
Aggregatibacter_actinomycetemcomitans_D11S_1	-5.78181	2.82459e-08	205	0.0299708
Bartonella_bacilliformis_KC583	-5.77961	2.8564e-08	206	0.030117
Methanosphaera_stadtmanae	-5.77909	2.8639e-08	207	0.0302632
Hyphomonas_neptunium_ATCC_15444	-5.74395	3.42341e-08	208	0.0304094
Erythrobacter_litoralis_HTCC2594	-5.72243	3.81731e-08	209	0.0305556
Akkermansia_muciniphila_ATCC_BAA_835	-5.6506	5.4798e-08	210	0.0307018
Xylella_fastidiosa	-5.60043	7.04144e-08	211	0.030848
Methanocorpusculum_labreanum_Z	-5.54355	9.33913e-08	212	0.0309942
Slackia_heliotrinireducens_DSM_20476	-5.45718	1.4287e-07	213	0.0311404
Opitutus_terrae_PB90_1	-5.44317	1.52999e-07	214	0.0312865
Thermodesulfovibrio_yellowstonii_DSM_11347	-5.42845	1.644e-07	215	0.0314327
Leptospira_interrogans_serovar_Copenhageni	-5.42415	1.67887e-07	216	0.0315789
Thermanaerovibrio_acidaminovorans_DSM_6589	-5.41445	1.76014e-07	217	0.0317251
Rubrobacter_xylanophilus_DSM_9941	-5.39926	1.89507e-07	218	0.0318713
Xanthomonas_oryzae_PXO99A	-5.38124	2.06835e-07	219	0.0320175
Porphyromonas_gingivalis_ATCC_33277	-5.33601	2.57398e-07	220	0.0321637
Actinobacillus_pleuropneumoniae_L20	-5.31953	2.78645e-07	221	0.0323099
Streptococcus_pneumoniae_TIGR4	-5.2958	3.1229e-07	222	0.0324561
Methanosarcina_mazei	-5.26911	3.54852e-07	223	0.0326023
Pyrococcus_furiosus	-5.25829	3.73669e-07	224	0.0327485
Thermomonospora_curvata_DSM_43183	-5.24972	3.89256e-07	225	0.0328947
Halorhodospira_halophila_SL1	-5.24863	3.91297e-07	226	0.0330409
Magnetococcus_MC-1	-5.23436	4.18802e-07	227	0.0331871
Methanosarcina_acetivorans	-5.20846	4.73612e-07	228	0.0333333
Coxiella_burnetii	-5.15587	6.07183e-07	229	0.0334795
Halothermothrix_orenii_H_168	-5.14988	6.24545e-07	230	0.0336257
Syntrophomonas_wolfei_Goettingen	-5.14436	6.40967e-07	231	0.0337719
Finegoldia_magna_ATCC_29328	-5.10965	7.54231e-07	232	0.0339181
Microcystis_aeruginosa_NIES_843	-5.06335	9.35955e-07	233	0.0340643
Pirellula_sp	-5.04704	1.00957e-06	234	0.0342105
Methanospirillum_hungatei_JF-1	-5.02227	1.13225e-06	235	0.0343567
Methanobacterium_thermoautotrophicum	-4.97823	1.38688e-06	236	0.0345029
Fervidobacterium_nodosum_Rt17-B1	-4.95277	1.55853e-06	237	0.0346491
Eubacterium_rectale_ATCC_33656	-4.91635	1.8403e-06	238	0.0347953
Zymomonas_mobilis_NCIMB_11163	-4.90833	1.90868e-06	239	0.0349415
Acidothermus_cellulolyticus_11B	-4.90356	1.95051e-06	240	0.0350877
Parabacteroides_distasonis_ATCC_8503	-4.89112	2.06386e-06	241	0.0352339
Gluconacetobacter_diazotrophicus_PAl_5_FAPERJ	-4.85621	2.41685e-06	242	0.0353801
Prochlorococcus_marinus_AS9601	-4.80638	3.02352e-06	243	0.0355263
Methanobrevibacter_smithii_ATCC_35061	-4.80051	3.10398e-06	244	0.0356725
Thermobifida_fusca_YX	-4.79779	3.14204e-06	245	0.0358187
Cyanothece_ATCC_51142	-4.78312	3.35482e-06	246	0.0359649
Prosthecochloris_aestuarii_DSM_271	-4.72	4.4402e-06	247	0.0361111
Thermosynechococcus_elongatus	-4.70705	4.7015e-06	248	0.0362573
Pyrobaculum_aerophilum	4.70044	4.84064e-06	249	0.0364035
Methanococcus_jannaschii	-4.63888	6.34081e-06	250	0.0365497
Halobacterium_salinarum_R1	-4.57488	8.37207e-06	251	0.0366959
Dichelobacter_nodosus_VCS1703A	-4.55381	9.16848e-06	252	0.0368421
Brucella_abortus_S19	-4.5279	1.02482e-05	253	0.0369883
Natronomonas_pharaonis	-4.52549	1.03549e-05	254	0.0371345
Cellvibrio_japonicus_Ueda107	-4.51517	1.08228e-05	255	0.0372807
Brachybacterium_faecium_DSM_4810	-4.47373	1.29145e-05	256	0.0374269
Synechococcus_CC9311	-4.38796	1.85468e-05	257	0.0375731
Borrelia_burgdorferi	-4.36095	2.07635e-05	258	0.0377193
Beijerinckia_indica_ATCC_9039	-4.33668	2.29703e-05	259	0.0378655
Haloarcula_marismortui_ATCC_43049	-4.28666	2.82486e-05	260	0.0380117
Deinococcus_radiodurans	-4.27428	2.9725e-05	261	0.0381579
Hydrogenobaculum_Y04AAS1	-4.24647	3.33136e-05	262	0.0383041
Thermomicrobium_roseum_DSM_5159	-4.23394	3.50628e-05	263	0.0384503
Rhodoferax_ferrireducens_T118	-4.16416	4.65302e-05	264	0.0385965
Mycobacterium_tuberculosis_CDC1551	-4.12426	5.46131e-05	265	0.0387427
Tropheryma_whipplei_TW08_27	-4.07225	6.71794e-05	266	0.0388889
Orientia_tsutsugamushi_Boryong	-4.06881	6.81011e-05	267	0.0390351
Methanosaeta_thermophila_PT	-4.05037	7.32517e-05	268	0.0391813
Wigglesworthia_brevipalpis	-4.02821	7.9932e-05	269	0.0393275
Chlorobaculum_parvum_NCIB_8327	-3.97054	0.000100141	270	0.0394737
Anoxybacillus_flavithermus_WK1	-3.95419	0.000106705	271	0.0396199
Anaeromyxobacter_dehalogenans_2CP-C	-3.9172	0.000123089	272	0.0397661
Acidobacterium_capsulatum_ATCC_51196	-3.8451	0.000162136	273	0.0399123
Thermoproteus_neutrophilus_V24Sta	3.83349	0.000169426	274	0.0400585
Anaplasma_centrale_Israel	-3.83269	0.000169943	275	0.0402047
Francisella_tularensis_FSC_198	-3.80575	0.000188134	276	0.0403509
Buchnera_aphidicola	-3.75705	0.000225795	277	0.0404971
Bacillus_amyloliquefaciens_FZB42	-3.71311	0.000265791	278	0.0406433
Thermofilum_pendens_Hrk_5	-3.71259	0.000266302	279	0.0407895
Wolbachia_endosymbiont_of_Brugia_malayi_TRS	-3.63705	0.000351271	280	0.0409357
Chloroherpeton_thalassium_ATCC_35110	-3.63555	0.000353184	281	0.0410819
Parachlamydia_sp_UWE25	-3.63044	0.000359809	282	0.0412281
Cronobacter_turicensis	3.62826	0.000362675	283	0.0413743
Caldicellulosiruptor_saccharolyticus_DSM_8903	-3.57089	0.000446093	284	0.0415205
Baumannia_cicadellinicola_Homalodisca_coagulata	-3.46851	0.000641417	285	0.0416667
Sulfurospirillum_deleyianum_DSM_6946	-3.46609	0.000646892	286	0.0418129
Campylobacter_jejuni	-3.46388	0.000651912	287	0.0419591
Cyanobacteria_bacterium_Yellowstone_A-Prime	-3.46152	0.000657329	288	0.0421053
Flavobacterium_johnsoniae_UW101	-3.40127	0.0008106	289	0.0422515
Methanopyrus_kandleri	-3.38377	0.000861056	290	0.0423977
Desulfatibacillum_alkenivorans_AK_01	-3.37517	0.000886879	291	0.0425439
Geobacter_metallireducens_GS-15	-3.2989	0.00114993	292	0.0426901
Kosmotoga_olearia_TBF_19_5_1	-3.29388	0.00116956	293	0.0428363
Ehrlichia_canis_Jake	-3.28052	0.00122338	294	0.0429825
Rickettsia_prowazekii	-3.24617	0.00137244	295	0.0431287
Chlamydia_trachomatis_A_HAR-13	-3.18603	0.00167479	296	0.0432749
Thiomicrospira_crunogena_XCL-2	-3.1839	0.00168658	297	0.0434211
Haemophilus_influenzae	-3.18203	0.00169698	298	0.0435673
Nitratiruptor_SB155-2	-3.13185	0.00199894	299	0.0437135
Caulobacter_crescentus	-3.0921	0.00227268	300	0.0438596
Picrophilus_torridus_DSM_9790	-3.07316	0.00241488	301	0.0440058
Blattabacterium__Blattella_germanica__Bge	-3.02992	0.00277086	302	0.044152
Thermococcus_gammatolerans_EJ3	-3.01927	0.00286569	303	0.0442982
Syntrophus_aciditrophicus_SB	-2.91264	0.0039933	304	0.0444444
Persephonella_marina_EX_H1	-2.81289	0.00540196	305	0.0445906
Capnocytophaga_ochracea_DSM_7271	-2.70555	0.00741073	306	0.0447368
Neisseria_gonorrhoeae_FA_1090	-2.68721	0.00781485	307	0.044883
Gloeobacter_violaceus	-2.63971	0.00895525	308	0.0450292
Exiguobacterium_AT1b	-2.61698	0.00955234	309	0.0451754
Thermosipho_africanus_TCF52B	-2.49515	0.0134037	310	0.0453216
Chlorobium_chlorochromatii_CaD3	-2.37407	0.0185448	311	0.0454678
Symbiobacterium_thermophilum_IAM14863	-2.37112	0.0186891	312	0.045614
Alicyclobacillus_acidocaldarius_DSM_446	-2.2777	0.023807	313	0.0457602
Moorella_thermoacetica_ATCC_39073	-2.25767	0.0250521	314	0.0459064
Aquifex_aeolicus	-2.23236	0.0267058	315	0.0460526
Geobacillus_thermodenitrificans_NG80-2	-2.15106	0.0326772	316	0.0461988
Rhodothermus_marinus_DSM_4252	-2.13962	0.0336036	317	0.046345
Nautilia_profundicola_AmH	-2.13931	0.0336283	318	0.0464912
Elusimicrobium_minutum_Pei191	-2.09177	0.0377274	319	0.0466374
Thermus_thermophilus_HB27	-2.0633	0.0403825	320	0.0467836
Robiginitalea_biformata_HTCC2501	-2.04781	0.0418926	321	0.0469298
Salinibacter_ruber_DSM_13855	-2.02976	0.043712	322	0.047076
Roseiflexus_castenholzii_DSM_13941	-1.83629	0.067806	323	0.0472222
uncultured_Termite_group_1_bacterium_phylotype_Rs_D17	-1.77855	0.0768398	324	0.0473684
Lawsonia_intracellularis_PHE_MN1-00	-1.75017	0.0816302	325	0.0475146
Alcanivorax_borkumensis_SK2	-1.61792	0.107264	326	0.0476608
Treponema_pallidum	-1.52461	0.128943	327	0.047807
Nanoarchaeum_equitans	-1.4753	0.141713	328	0.0479532
Dyadobacter_fermentans_DSM_18053	-1.40186	0.162514	329	0.0480994
Archaeoglobus_fulgidus	1.38182	0.168575	330	0.0482456
Neorickettsia_risticii_Illinois	-1.17007	0.24337	331	0.0483918
Ammonifex_degensii_KC4	-1.16448	0.245625	332	0.048538
Methylacidiphilum_infernorum_V4	-1.14598	0.253181	333	0.0486842
Helicobacter_pylori_26695	-1.1098	0.268425	334	0.0488304
uncultured_methanogenic_archaeon_RC-I	-0.922065	0.357611	335	0.0489766
Methanoculleus_marisnigri_JR1	-0.783812	0.434083	336	0.0491228
Chloroflexus_aggregans_DSM_9485	-0.735356	0.462989	337	0.049269
Pelotomaculum_thermopropionicum_SI	-0.587184	0.557746	338	0.0494152
Heliobacterium_modesticaldum_Ice1	0.524526	0.600496	339	0.0495614
Ignicoccus_hospitalis_KIN4_I	0.446489	0.655729	340	0.0497076
Psychrobacter_arcticum_273-4	-0.364942	0.715543	341	0.0498538
Aeropyrum_pernix	-0.234793	0.814611	342	0.05

## Sheet: o2_OSC1
Acaryochloris_marina_MBIC11017	53.6996	53.7168	53.8375	53.5308	53.7826	53.6521	54.0229	53.9531	53.5755	53.5663	53.9119	53.7351	53.6796	53.7643	53.3574	53.6321	53.7563	53.8432	53.7122	53.7545	53.5131	53.5051	53.5594	53.2985	53.5703	53.8146	53.5709	53.5949	54.0561	53.7711	53.6247	53.647	53.5869	53.4084	53.4238	53.7036	53.4862	53.7311	53.7517	53.7517	53.8844	53.6321	53.8347	53.9445	53.5388	53.5669	53.4221	53.7385	53.2602
Acetobacter_pasteurianus_IFO_3283_01	37.0842	37.2153	37.3674	37.1135	37.2433	37.3814	37.4751	37.1135	37.6564	37.3931	37.3159	37.3534	37.2796	37.069	37.4142	37.5839	37.2831	37.2796	37.4844	37.3709	37.0737	36.9648	37.3849	37.4025	36.7799	37.509	37.1439	37.3358	37.4446	37.0971	37.0315	37.6014	37.6752	37.1076	37.5312	37.3849	37.1825	37.2925	37.2749	37.1064	37.2609	36.9168	37.5745	37.3908	37.3826	37.3849	37.5254	36.9496	36.9683
Acholeplasma_laidlawii_PG_8A	89.6089	89.2938	89.6337	89.4649	89.2781	88.8864	89.9376	90.2324	89.2938	90.0816	89.2263	89.9376	88.9945	89.6675	89.3861	89.3028	89.4401	90.0524	89.6247	90.1311	89.4581	89.152	90.1987	89.3771	89.4852	89.9578	89.7597	89.8498	89.0597	90.4643	89.5797	89.0057	89.0372	88.4993	89.8385	89.7597	89.6179	89.0462	89.5077	90.1064	89.1115	89.6652	89.3636	89.5257	90.3044	88.6794	89.681	89.8273	89.5887
Acidimicrobium_ferrooxidans_DSM_10331	17.0115	17.0163	16.7878	16.7847	16.864	16.8814	16.9369	16.9116	16.8116	17.0226	16.5134	16.9703	16.8894	16.8576	16.975	16.8132	16.4991	16.4436	16.9687	16.9433	16.6863	16.6879	16.9036	16.8053	16.9036	16.7339	16.9639	16.6689	16.8862	16.6451	16.8322	16.7561	16.9845	16.7402	17.1051	16.6514	17.0083	17.0036	16.837	17.0274	16.8862	16.9258	16.9338	16.6578	16.6863	16.9052	16.4912	16.7815	16.6673
Acidithiobacillus_ferrooxidans_ATCC_23270	30.6063	30.919	30.9553	30.8686	31.2668	30.7281	30.9951	31.1274	30.5103	31.1778	31.1309	31.0349	31.0173	31.0337	30.6836	30.8229	30.7866	31.1696	30.9073	31.0513	31.3569	30.9705	31.0852	31.0513	31.0372	30.919	30.8885	31.1286	30.8639	31.1532	30.9096	31.0794	31.1625	30.8616	30.9447	30.9576	31.3206	31.0735	30.9916	30.9564	31.3663	30.7913	30.8768	30.9307	30.9728	30.8194	31.0009	30.9646	31.1016
Acidobacterium_capsulatum_ATCC_51196	29.8279	29.8656	30.0001	30.0617	29.9452	29.8553	29.8202	30.0746	29.8245	30.096	30.0155	29.9187	29.8484	29.8039	29.905	30.0001	29.6454	30.108	29.9701	30.1885	29.7919	29.8099	30.2553	29.8159	29.9684	29.8759	30.2168	29.8493	30.0943	30.0129	30.0232	29.9392	29.9958	30.0789	29.7474	30.0523	29.9238	29.9958	30.0403	29.9692	30.1311	29.9581	30.1131	29.9247	29.8998	29.7851	29.9649	29.8245	29.8442
Acidothermus_cellulolyticus_11B	19.7383	19.3841	19.593	19.5017	19.7023	19.4436	19.5266	19.6594	19.4339	19.8102	19.7701	19.5114	19.5335	19.676	19.5944	19.6414	19.611	19.4643	19.5432	19.5805	19.6677	19.8033	19.7369	19.8794	20.1299	20.0067	19.7549	19.5003	19.0008	19.5861	19.73	19.7756	19.6705	19.4878	20.1202	19.7286	19.6456	19.4671	19.593	19.5985	19.7895	19.5639	19.7217	19.6456	19.6138	19.6262	19.7673	19.3605	19.9458
Acidovorax_avenae_citrulli_AAC00-1	21.4207	21.4252	21.5899	21.4386	21.4475	21.5759	21.3254	21.4907	21.3762	21.3349	21.5257	21.2961	21.4436	21.1225	21.4627	21.5747	21.485	21.3737	21.2916	21.3616	21.4118	21.4354	21.5619	21.3215	21.5976	21.3571	21.3406	21.408	21.408	21.5123	21.4837	21.3807	21.5181	21.5689	21.3654	21.3025	21.5072	21.2579	21.5123	21.4646	21.4583	21.4595	21.5988	21.4252	21.546	21.4621	21.7521	21.4125	21.5842
Acinetobacter_baumannii_AB0057	64.4345	64.3395	64.0686	64.5483	64.4461	64.4319	64.4186	64.654	64.9888	64.0384	64.359	64.2098	64.4434	64.6806	64.2693	64.232	64.3653	64.2693	64.4967	64.351	64.3608	64.5083	64.5589	64.0028	64.3333	64.3866	64.4141	64.709	64.3608	64.5642	64.0446	64.2596	64.2693	64.2187	64.1707	64.7668	64.6397	64.5713	64.5056	64.6202	64.5447	64.0632	64.5864	64.6291	64.439	64.5118	64.5509	64.5998	63.9415
Actinobacillus_pleuropneumoniae_L20	67.5153	68.4056	68.0302	67.9434	67.7185	68.4304	67.6611	68.0023	68.3839	67.8922	67.8302	68.1869	68.342	68.843	68.3141	68.7918	67.7061	68.1357	68.0442	67.872	67.9791	68.4428	67.6177	68.1698	68.3575	67.9434	68.204	68.0969	68.0333	67.8069	68.1512	68.1621	67.765	67.8038	68.5591	68.2738	68.0551	67.8224	68.0985	67.627	68.3017	68.5576	68.0768	68.0861	68.5064	68.1869	68.3947	67.9155	67.613
Actinosynnema_mirum_DSM_43827	18.1422	18.1761	18.1854	18.0515	18.171	18.0439	18.0214	17.9786	18.257	18.1506	18.1057	17.9413	18.1036	18.2006	18.1634	18.0676	17.9621	18.154	18.0714	18.0943	18.1278	18.2392	18.165	18.0464	17.9498	18.1434	18.1184	18.093	17.957	18.1282	17.9392	18.1523	18.1002	18.1545	17.9977	18.018	17.9875	18.0782	18.1172	18.1044	18.1015	18.0498	18.0828	17.9231	18.14	18.0875	18.0837	18.1044	17.9282
Aeromonas_hydrophila_ATCC_7966	33.352	33.3777	33.3703	33.2098	33.0669	33.2721	33.1666	33.0156	33.075	33.3432	33.1131	33.0537	33.5316	33.2509	33.3	33.3139	33.0618	33.4605	33.5397	33.1512	33.1424	33.448	33.4121	33.3887	33.3989	33.2128	33.4913	33.2743	33.2267	33.4979	33.226	33.1842	33.1952	33.4414	33.2633	33.2758	33.2831	33.0281	33.2795	33.3088	33.5221	33.5353	33.2619	33.5323	33.5367	33.3901	33.588	33.3498	33.5015
Aeropyrum_pernix	76.0343	76.8697	76.5134	76.1468	76.103	76.103	76.7135	76.2739	76.5989	76.3864	75.7926	76.4634	76.9301	76.8218	77.2156	76.6072	76.9968	76.4593	76.7218	77.0572	77.0343	76.7155	76.4155	76.8468	76.403	77.0614	76.4739	76.5426	76.3447	76.0113	76.228	76.4634	76.9614	76.1238	76.8301	76.5343	76.4822	76.2426	76.0447	76.0947	76.1613	76.303	76.7489	76.5218	77.1635	76.453	76.5072	75.9613	76.0884
Aggregatibacter_actinomycetemcomitans_D11S_1	56.7242	56.483	56.4779	56.4881	56.0803	56.9264	56.9094	56.4779	56.4439	56.9111	57.1915	56.4745	56.7209	56.884	56.7158	56.6121	56.3199	57.0997	56.4439	56.8313	56.6257	56.8296	56.8075	56.2213	56.6614	56.9078	56.5951	56.6988	56.5119	56.7361	56.5017	56.9808	56.8857	56.6784	56.5204	56.2808	57.0301	56.6886	57.4073	56.7395	56.3691	56.5764	56.4949	56.6648	56.3504	56.6121	56.9757	56.7175	56.5323
Agrobacterium_radiobacter_K84	31.184	31.0854	30.9486	31.0776	31.0896	31.4535	31.1609	31.27	31.1279	31.3549	31.249	31.2579	31.185	31.0377	31.2034	31.0996	31.1022	31.4273	31.1274	31.2286	31.0692	31.2432	31.1693	31.2684	31.1274	31.0414	31.2674	31.0707	31.2317	31.2223	31.2448	31.0828	31.1892	31.0859	31.347	31.1237	31.2443	31.1085	30.9774	31.163	31.2092	31.3004	31.1761	31.2139	31.2401	31.1578	31.1012	31.0954	31.3072
Akkermansia_muciniphila_ATCC_BAA_835	38.2647	38.502	38.017	38.4181	38.5309	38.5872	38.0917	38.0078	38.4955	38.1179	38.6174	38.5282	38.4089	38.2228	38.0799	38.3277	38.3486	38.6292	38.2267	38.3303	37.9514	38.4837	38.1559	38.3736	38.173	38.6161	38.0144	38.4207	38.4758	38.4273	38.6934	38.4155	38.1048	38.2831	38.2359	38.3958	38.4509	38.0353	38.4745	38.3788	38.7747	38.1664	38.1848	38.3172	38.6606	38.1101	38.1415	38.3224	38.3237
Alcanivorax_borkumensis_SK2	45.0323	45.2816	44.5739	45.1247	45.1091	45.3005	44.9767	44.7141	44.6963	45.5153	44.8242	45.5732	45.1915	44.8832	45.0891	44.8743	45.2527	45.2994	45.2271	45.0412	44.9478	45.1915	44.9811	45.4597	45.1269	44.9923	45.1703	45.2716	44.4704	45.1714	45.1358	45.1047	45.315	45.2104	44.9767	45.2371	45.1681	45.0857	45.2504	44.8832	44.99	45.0969	44.822	45.1191	44.8532	44.8543	44.7508	45.1202	44.9967
Alicyclobacillus_acidocaldarius_DSM_446	27.536	28.0398	27.6808	27.5164	27.6449	27.8788	27.8881	27.7711	28.056	27.7167	27.5326	28.1289	27.6495	27.4978	27.5708	27.5557	27.785	27.5731	27.9286	27.8661	27.6241	27.8337	27.741	28.0548	27.4492	27.5696	27.5233	27.5048	27.4341	27.7144	27.7711	27.5187	27.4504	27.5893	27.7896	27.8823	27.3589	27.7399	27.5337	27.5754	27.8869	27.6796	27.7433	27.6611	28.0236	27.66	27.5882	27.5997	27.8533
Aliivibrio_salmonicida_LFI1238	70.6799	70.3183	70.3946	70.2437	70.5637	69.902	70.4995	70.2489	70.3833	71.0736	70.0997	70.3426	70.542	70.4935	70.3608	70.5923	70.4041	70.5082	70.6444	70.7311	70.7172	70.5065	70.6964	69.8309	70.4596	70.2437	70.4978	70.555	70.3426	70.2654	70.5602	69.824	69.922	70.3478	70.3642	70.6834	70.5004	70.3382	70.0321	70.3781	70.3937	70.6392	70.0633	70.4093	70.2125	70.3807	69.8847	70.353	70.2255
Alkalilimnicola_ehrlichei_MLHE-1	24.7295	24.2509	23.9485	24.6045	24.5594	24.5994	24.1515	24.255	24.3103	24.4005	24.0787	24.256	24.3298	24.3882	24.5204	24.5573	24.5491	24.3441	24.2283	24.4343	24.2345	24.4302	24.3728	24.3042	24.5133	24.3554	24.3308	24.4056	24.1176	24.6035	24.2857	24.3831	24.461	24.3554	24.5174	24.0992	24.503	24.4466	24.3411	24.5655	24.7736	24.3585	24.2785	24.3933	24.3728	24.6762	24.3277	24.4395	24.3431
Alkaliphilus_metalliredigens_QYMF	90.2105	90.1035	89.9185	89.4762	89.967	90.0247	89.8434	89.6249	89.9541	89.7311	89.9564	90.1096	89.6886	90.0785	89.7356	89.5581	89.8115	89.5771	90.0588	90.3129	89.6264	89.8297	89.7493	89.5028	89.7774	89.8767	89.3617	90.0019	89.9632	89.1788	89.9412	89.4929	90.1384	89.7023	90.0823	89.8418	89.9056	89.5414	89.5809	89.3988	90.0224	90.3956	89.8638	89.5475	89.8092	89.901	89.2486	89.5581	90.2917
Alteromonas_macleodii__Deep_ecotype_	64.4116	64.5559	64.8739	64.3643	64.5918	64.7075	64.5975	64.926	64.8861	65.0646	65.3288	64.3276	64.5037	64.4279	64.7442	64.7581	64.5771	64.8828	64.657	64.9073	64.8168	64.3773	64.7964	64.9782	65.1062	64.688	64.3211	64.9464	64.6146	64.688	64.891	64.8763	64.6032	64.348	64.6961	64.7418	65.0157	64.4939	64.6407	64.8885	64.9521	64.5616	64.4312	64.9611	64.4377	65.1315	64.4271	64.6374	64.3798
Ammonifex_degensii_KC4	49.8919	50.2375	49.7042	50.6777	50.372	50.5116	50.2424	50.3637	50.0016	50.289	50.3454	49.877	50.1096	50.382	50.2175	49.8072	50.274	50.4152	49.887	50.3587	50.1311	50.0448	50.0448	50.3255	49.9717	50.2325	49.558	50.6511	50.1212	49.4833	49.8969	50.3338	50.3737	50.2292	50.5963	50.0448	49.97	49.9036	50.078	49.872	49.7192	50.392	49.9351	49.9202	50.3089	50.3305	50.3122	50.4202	49.9534
Anabaena_variabilis_ATCC_29413	72.2186	72.1519	72.0863	72.5925	72.3131	72.2346	72.234	72.3675	72.2611	71.9398	72.0851	72.4395	72.2753	72.3149	71.9581	72.2162	72.4058	72.2027	71.98	71.9646	72.1589	72.3096	72.3249	72.0827	72.1341	72.4253	72.4336	72.1897	72.1631	72.0887	72.6415	72.5069	72.5317	72.3037	72.2558	72.1412	72.4372	72.0568	72.4236	72.1849	71.7986	72.1542	72.1146	72.1454	72.2286	72.1022	72.2676	72.345	72.1235
Anaerocellum_thermophilum_DSM_6725	86.5742	86.875	87.0316	86.8257	86.6617	86.9305	86.9625	86.9896	87.2769	86.5606	86.8454	86.8516	87.1191	87.4939	86.6408	87.2942	86.769	86.5113	86.8627	86.3116	86.8577	87.3829	86.4225	86.6506	87.3916	86.8849	86.8923	86.8183	87.272	86.6568	86.9403	86.8553	86.8368	87.1672	87.2054	87.2609	86.9576	86.5976	86.7665	87.272	87.4865	86.6025	86.8479	87.0944	86.7899	86.7184	87.1931	86.9638	87.071
Anaerococcus_prevotii_DSM_20548	98.3637	98.1495	98.4205	98.9075	97.7083	97.8639	98.3765	98.9057	97.8584	97.776	97.9994	98.3344	97.4611	98.0598	97.8547	97.7211	98.5853	98.1825	97.2542	97.7339	98.0378	98.2447	96.8953	97.8639	98.7262	98.0671	98.0342	96.9484	97.6533	98.4937	97.9206	97.538	97.7156	97.8309	98.5413	97.2963	97.9463	97.9847	98.1495	98.2795	98.7958	97.9866	97.7247	98.4754	97.917	97.8309	98.2978	98.0726	98.1165
Anaeromyxobacter_dehalogenans_2CP-C	16.82	16.7648	16.6592	16.7848	16.713	16.7383	16.8526	16.9576	16.9304	16.9078	16.8898	16.7502	17.0793	16.7728	17.1351	16.9829	17.068	17.0926	16.8725	16.9257	16.9164	16.9935	16.8666	16.7921	16.8054	17.0407	16.9324	17.0088	16.6884	16.8253	16.723	16.7801	16.8194	16.9364	16.8154	16.9802	16.8094	16.9982	16.9217	16.9603	16.9716	16.8672	16.9576	16.7868	17.0062	16.7855	16.7569	16.7981	17.0846
Anaplasma_centrale_Israel	60.3718	60.9426	60.2366	61.2341	60.0263	61.3933	61.0568	60.477	60.3748	61.2551	60.6873	60.3688	60.6903	60.8525	60.4469	60.2907	59.9963	61.9371	59.792	60.7203	60.5761	60.2126	60.5611	60.8195	60.8825	61.3753	60.6392	60.9817	59.5937	61.5976	60.7504	60.2216	59.9963	60.519	60.1735	60.8255	61.186	60.4139	60.3388	60.8134	60.6482	60.3147	60.516	60.2967	60.531	61.5976	60.5701	60.9216	60.9216
Anoxybacillus_flavithermus_WK1	60.2473	60.7783	59.8987	59.9295	59.7459	60.8312	60.4469	60.1956	59.943	60.3767	60.1623	60.7684	59.9541	60.2411	60.3286	60.2436	60.6033	60.8916	59.8568	60.0822	60.5886	60.4912	60.0083	60.2165	60.4062	60.2399	60.5849	60.3643	59.9566	60.4296	60.4333	60.0687	60.288	60.6267	60.0317	60.0835	60.4678	60.0305	60.4875	60.4493	60.2867	60.3816	60.2362	60.3964	60.1192	60.522	60.2633	60.304	60.4986
Aquifex_aeolicus	96.3421	96.315	95.5942	95.3797	96.1525	96.1817	96.3692	95.8109	95.938	95.0359	96.2963	95.5609	96.1025	96.5962	95.9442	95.7151	96.4504	96.2234	95.3984	96.1588	95.9984	96.8171	95.9505	95.8213	96.5671	96.4504	96.2546	95.6546	96.2088	95.3172	95.4526	95.7671	95.863	95.4671	96.5129	95.8171	94.8922	95.6734	96.3213	96.0005	95.5901	95.913	96.0754	96.4838	95.9025	95.6401	96.0692	95.9338	96.1421
Archaeoglobus_fulgidus	65.0781	66.0644	66.0367	66.0814	66.3531	65.5118	66.4287	66.2219	65.6214	65.7295	66.3022	65.4655	65.5535	65.7156	65.7218	65.8653	65.6461	65.8962	66.0089	65.3003	65.6616	65.6616	65.9317	66.0953	66.279	65.7928	65.6832	65.3142	65.9919	65.8097	65.6183	66.1185	65.1568	65.6847	65.9734	65.8545	65.1907	65.623	64.8002	66.0058	65.7048	65.9487	65.2556	65.7696	65.1398	65.782	65.4593	66.2636	65.3003
Arcobacter_butzleri_RM4018	107.78	107.833	107.763	107.333	107.243	108.136	107.616	107.801	108.047	107.802	108.028	107.905	107.718	107.558	107.492	107.787	107.983	107.596	108.139	108.407	107.887	107.261	107.607	107.563	108.382	108.382	106.724	107.38	107.498	107.99	107.215	107.264	107.654	108.028	108.077	107.714	108.173	107.765	107.689	108.063	107.234	107.687	107.403	107.812	107.734	106.853	108.239	107.968	107.832
Aromatoleum_aromaticum_EbN1	27.0408	26.8046	26.756	26.6124	26.6547	26.7167	26.6516	26.61	26.8415	26.8486	26.65	26.6469	26.7811	26.7379	26.6657	26.8258	27.0126	26.4664	26.7411	26.6226	26.6532	26.7685	26.8949	26.8611	26.7583	26.4837	26.818	26.9623	26.5943	26.9388	27.0228	26.5057	26.767	26.6069	26.3997	26.8525	26.5747	26.7795	26.6194	26.6241	26.7827	26.6445	26.8854	26.7144	26.8274	26.7552	26.5975	26.7034	26.7442
Arthrobacter_aurescens_TC1	27.8411	27.7107	27.6074	27.6456	27.4965	27.8291	27.5414	27.5826	27.7122	27.707	27.4178	27.6898	28.0014	27.5017	27.6493	27.934	27.907	27.7811	27.471	27.8718	27.495	27.5931	27.7939	27.3347	27.5752	27.7145	27.6643	27.5991	27.9444	27.8179	27.7999	27.5834	27.6905	27.7826	27.6149	27.6501	27.674	27.9429	27.5729	27.6778	27.468	27.8209	27.3879	27.6665	27.683	27.731	27.2883	27.3759	27.5969
Aster_yellows_witches-broom_phytoplasma_AYWB	84.2861	85.0516	86.0455	85.1195	84.9714	84.5454	85.1195	84.7553	85.0763	84.4404	84.3787	84.9775	85.7986	85.064	84.3849	85.5702	85.3911	85.5578	85.6936	86.0764	84.7738	84.638	84.1318	84.6812	84.9467	86.3295	85.4405	85.5702	83.2922	84.8355	85.2121	84.6071	85.885	87.0086	84.7553	85.2492	84.8664	84.3231	85.1874	85.3418	85.5517	85.0454	84.8788	85.5702	86.3048	86.6567	85.0454	85.3418	84.5886
Atopobium_parvulum_DSM_20469	37.7895	36.9829	37.3387	37.0691	37.5133	37.0536	37.6171	36.6935	37.131	37.1619	37.1553	37.0117	37.0978	37.5133	37.3299	37.1155	37.5331	37.1465	37.2017	37.1597	37.4182	36.868	37.3409	37.1796	37.4779	37.0293	37.6701	37.2415	37.2172	37.5	37.4757	37.0448	37.2127	36.8791	36.9608	36.9056	37.416	37.1266	36.8879	36.8769	37.2547	37.5177	37.1575	37.6127	37.3078	37.648	37.5575	37.0757	37.036
Azoarcus_BH72	24.7323	24.7231	24.9377	24.7627	24.8837	24.8593	24.8045	25.0283	24.8388	24.7109	24.7558	24.7726	24.7825	24.7627	24.6219	24.8	24.7893	24.8822	25.0184	25.007	24.7201	24.8586	24.523	24.8023	24.787	25.1584	24.6896	24.9864	24.7825	24.9529	24.8517	24.8061	24.8418	24.6691	24.5443	24.6478	24.8921	24.937	24.7399	24.7224	24.8776	24.9195	25.0861	24.9385	24.7733	24.8609	24.8616	24.7033	24.8502
Bacillus_amyloliquefaciens_FZB42	53.447	53.5059	53.6594	53.2248	53.447	53.7201	53.6951	53.414	53.1498	53.7942	53.5898	53.3417	53.4149	53.4167	53.6871	53.763	53.6094	53.7594	53.7148	53.9629	53.9629	53.5639	53.8317	53.6398	53.1578	53.4291	53.3265	53.6996	53.6942	53.2372	53.1694	53.4059	53.5889	53.8995	53.3158	53.3444	53.2756	53.4452	53.3211	53.2176	53.0766	53.613	53.6291	53.4952	53.7888	53.7174	53.8397	53.6264	53.5059
Bacillus_anthracis_Ames	83.5586	83.8857	83.3762	84.0273	83.5631	83.371	83.8427	83.3576	83.543	83.661	83.7181	83.7908	83.8768	83.4385	83.595	83.3391	83.6276	83.7492	83.6706	83.882	83.9406	83.7537	83.7107	83.7922	83.8464	83.5067	83.7715	83.6966	83.7522	83.6943	84.0793	83.7692	83.6728	83.615	83.3606	83.5126	83.434	83.9725	83.0662	83.5935	83.3458	83.7737	83.2909	83.6587	83.5816	83.5653	83.6558	83.8182	83.8115
Bacteroides_fragilis_NCTC_9434	64.2299	63.4955	63.7381	63.556	63.651	63.546	64.0332	63.8358	63.5646	63.885	64.0372	63.4929	63.887	63.8165	63.9401	63.7853	63.9255	63.9906	63.6264	63.8737	63.8378	63.879	63.6437	63.7946	63.6643	64.0498	64.1096	63.9654	64.0139	63.9076	64.3302	64.1229	63.5394	63.6311	63.776	63.657	63.9022	63.8099	64.1003	63.8345	63.1532	63.7414	63.9508	63.443	63.9295	63.5733	63.4596	63.7308	63.8896
Bartonella_bacilliformis_KC583	56.6069	56.8655	56.0206	55.7728	56.1832	56.8788	56.3884	56.495	56.6443	56.4817	56.7189	56.2791	56.5723	56.9054	56.2765	56.5536	57.132	56.6149	56.3404	56.7056	57.4838	56.463	56.0553	56.9294	56.6842	56.0419	56.7295	56.1272	56.7029	56.6203	55.93	57.0014	57.1186	56.9054	57.0067	56.1459	56.9028	56.2178	56.455	57.004	57.2066	57.2892	56.2498	56.6363	56.1405	56.6363	56.8814	56.9827	56.6416
Baumannia_cicadellinicola_Homalodisca_coagulata	98.0746	97.6448	97.8353	98.8798	97.2042	99.2498	97.8189	98.8254	98.7329	98.45	99.7666	98.0638	99.3967	98.7601	97.3728	99.0376	98.1399	97.7591	98.5806	97.4871	98.2814	98.6241	96.5513	97.7808	96.8342	98.45	98.1508	98.722	98.7112	98.1345	97.9169	98.1562	98.5479	98.0365	98.4228	97.8407	97.0409	97.7156	98.8635	97.4381	99.2715	98.9995	97.2803	98.5643	98.091	97.3783	97.6448	98.3195	98.6568
Bdellovibrio_bacteriovorus	48.4198	48.6846	48.9044	49.3994	48.849	49.0091	49.0091	48.6396	48.8395	48.894	48.6535	48.9607	48.7668	48.9486	48.8698	48.7409	48.8958	48.9962	49.0135	48.7106	48.9364	48.6665	48.9979	48.9979	48.2909	48.4164	48.7478	48.4172	48.9615	48.759	48.9633	48.8456	48.9477	48.6881	48.6111	48.8958	49.0905	48.7746	48.714	48.772	48.6344	48.9555	48.9416	49.068	48.8715	48.6517	48.9174	49.2419	48.7988
Beijerinckia_indica_ATCC_9039	29.3964	29.4968	29.3333	29.4141	29.2382	29.4284	29.032	29.4337	29.064	29.4328	29.5484	29.3102	29.1884	29.2524	29.1386	29.3964	29.2728	29.2506	29.1999	29.1519	29.295	29.1573	29.3919	29.0622	29.2604	29.0515	29.0986	29.2782	29.3626	29.1831	29.1173	29.2835	29.4719	29.303	29.2595	29.1093	29.4337	29.1635	29.1688	29.4293	29.3182	29.2693	28.9333	29.1368	29.5235	29.3457	29.4275	29.2497	29.2764
Beutenbergia_cavernae_DSM_12333	14.5624	14.3856	14.7356	14.6164	14.7805	14.6031	14.4186	14.5014	14.5455	14.5077	14.4102	14.6479	14.8093	14.4333	14.6543	14.481	14.3709	14.5126	14.8535	14.4705	14.6977	14.4698	14.5939	14.596	14.6872	14.6199	14.4298	14.4593	14.4333	14.6704	14.4705	14.4719	14.6269	14.4088	14.6515	14.467	14.4866	14.6409	14.6508	14.2348	14.561	14.5701	14.6718	14.3961	14.481	14.4102	14.608	14.5259	14.5238
Bifidobacterium_adolescentis_ATCC_15703	30.1587	29.9677	29.5421	29.9861	30.3296	29.4952	29.7951	29.9643	29.713	29.9945	29.9023	30.0716	29.9878	29.6761	29.5387	29.8052	29.7901	29.7264	29.9023	29.7683	29.9895	30.1554	29.8202	29.5303	29.7984	30.1135	29.7499	29.899	29.966	29.6778	29.9493	29.9141	29.7063	29.9241	29.6292	29.4482	29.9962	29.6711	30.0867	30.0314	29.9074	29.9191	29.9777	30.0062	30.1118	29.8755	29.9258	29.7767	29.5404
Blattabacterium__Blattella_germanica__Bge	98.3386	97.5455	97.1791	98.2633	97.5907	98.2633	98.4842	98.4089	98.7903	98.0425	96.9332	96.7977	98.8405	98.6247	97.9822	99.3475	99.0363	96.5567	97.4703	97.8116	97.134	98.8556	98.9008	98.4942	97.7463	97.0687	98.5394	98.3035	97.2444	97.8618	99.1568	97.9772	98.8757	97.927	97.6259	97.7212	98.7201	97.6459	99.3023	98.4189	97.671	97.6761	98.0224	97.4351	98.5795	96.4915	98.4139	97.7664	96.7927
Bordetella_pertussis	24.6609	24.7463	24.8829	24.6654	24.7679	24.7139	24.6006	24.7427	24.6384	24.9189	25.0187	24.4235	24.606	24.7634	24.392	24.5296	24.5898	24.419	24.5728	24.5368	24.6375	24.6744	24.4676	24.6573	24.7535	24.686	24.7202	24.5835	24.8065	24.58	24.3777	24.6033	24.6717	24.5413	24.4109	24.6024	24.6717	24.8011	24.731	24.4828	24.4784	24.8838	24.7867	24.5674	24.5934	24.9333	24.3992	24.7085	24.6824
Borrelia_burgdorferi	92.0907	92.6805	92.7264	91.1678	92.5886	91.8073	91.5392	90.5665	92.6843	92.0869	92.5273	92.0447	92.0907	92.129	91.1448	91.589	91.815	91.2903	92.7149	92.1022	92.2515	92.2707	92.1979	90.7733	91.7537	91.5163	92.0754	92.9332	91.8379	90.7848	91.5699	91.9337	92.6498	93.1438	91.2099	91.5929	92.9907	91.6541	91.8265	92.3971	92.4583	91.6809	91.8188	91.7843	91.2941	92.7149	92.8605	92.2592	91.9643
Brachybacterium_faecium_DSM_4810	19.1647	19.0256	19.0848	19.1487	19.2211	19.0547	19.1224	19.2662	19.2549	19.3094	19.1995	18.9946	19.1788	18.9232	19.1656	19.2295	19.1619	19.2718	18.7738	18.9861	19.2821	19.0811	19.1919	18.8837	19.0416	19.2173	19.05	19.1788	18.9814	19.2737	18.9617	19.2211	19.3094	19.0341	19.1459	19.066	19.1534	19.0341	19.035	19.2229	19.0219	19.082	19.2107	19.2004	19.0078	19.0576	19.1525	18.9805	18.9063
Brachyspira_hyodysenteriae_WA1	112.905	113.369	112.513	112.695	113.245	113.201	113.594	113.381	112.722	113.065	112.411	112.743	113.176	113.164	112.69	112.858	112.738	113.357	112.303	112.601	113.355	112.999	113.242	112.918	113.19	112.915	112.794	112.558	112.962	112.88	113.223	112.997	112.466	112.785	112.831	113.186	112.735	112.836	113.444	113.452	113.405	113.115	113.281	113.473	112.689	112.554	112.65	112.479	112.461
Bradyrhizobium_BTAi1	28.409	28.4293	28.5254	28.4847	28.5298	28.6596	28.5471	28.6146	28.4618	28.5099	28.5094	28.454	28.4674	28.6008	28.5752	28.4817	28.6778	28.4718	28.648	28.5228	28.6233	28.5518	28.4834	28.4497	28.3882	28.5627	28.367	28.4575	28.7012	28.3726	28.6575	28.751	28.5886	28.5267	28.8254	28.5696	28.538	28.6228	28.5449	28.5705	28.5402	28.5882	28.7086	28.3415	28.5605	28.5891	28.5757	28.4917	28.483
Brevibacillus_brevis_NBRC_100599	53.6804	53.8494	53.7727	53.9238	53.7397	54.0397	53.5757	53.8231	53.8712	53.564	53.6574	53.5226	53.3922	53.6821	53.316	53.6507	53.7151	53.8063	53.6311	53.7207	53.6837	53.7923	53.5209	53.9082	53.7587	53.7531	53.7772	54.0358	53.7319	53.8908	53.6462	53.7548	53.5175	53.8931	53.8377	53.8914	53.7576	53.9496	53.7453	53.442	54.0257	53.7834	53.7974	53.841	53.6295	53.6546	53.7996	53.7643	53.7028
Brucella_abortus_S19	30.7146	30.3984	30.1925	30.3782	30.2702	30.4839	30.1217	30.3939	30.5762	30.3084	30.3253	30.3028	30.2139	30.4119	30.2859	30.1903	30.4693	30.3467	30.5154	29.9	30.6808	30.3377	30.2859	30.2758	30.5199	30.2848	30.5841	30.1284	30.0339	30.5256	30.3197	30.3444	30.4175	30.6774	30.0677	30.404	30.0058	30.2938	30.4907	30.5717	30.2252	30.1093	30.2195	30.1532	30.3197	31.0037	30.3838	30.0069	30.4603
Buchnera_aphidicola	107.652	106.412	105.538	105.874	105.165	106.87	106.735	105.581	106.43	106.662	108.012	106.302	106.876	105.489	107.738	107.615	107.065	106.772	105.697	107.023	107.145	107.01	107.047	106.21	106.204	107.139	107.499	107.249	107.652	105.923	107.163	105.959	105.856	106.827	106.479	106.546	105.666	106.308	106.754	106.711	106.344	106.509	106.277	106.515	105.135	106.772	106.772	107.151	106.619
Burkholderia_pseudomallei_MSHR346	28.0637	28.4419	28.1602	28.2094	28.1155	28.3348	28.3471	28.19	28.1532	28.0137	27.9909	28.047	28.2716	28.2839	28.0777	28.1716	28.5507	28.3138	28.3339	28.3339	28.4024	28.1023	28.0479	27.8207	28.3252	28.2664	28.0514	28.5156	28.2172	27.9321	28.3041	28.4226	28.1813	28.1874	28.3067	28.3348	28.3182	28.2857	28.1304	28.2383	28.2251	28.033	28.0672	28.2111	28.0848	28.4577	28.2366	28.1865	28.2181
Caldicellulosiruptor_saccharolyticus_DSM_8903	87.5876	88.1187	87.6365	87.7559	87.6342	87.8896	87.2976	87.6473	87.3597	87.2857	87.6974	87.0911	87.0983	87.4337	87.3191	87.5017	87.8573	87.3704	88.0041	87.7798	88.3073	87.8573	87.6998	87.4993	87.1878	87.3907	87.7105	87.1699	87.5757	87.3776	87.5912	87.4074	87.2881	86.9228	87.8526	87.9111	87.6879	87.3561	87.0219	87.1234	87.4886	86.9933	87.5649	87.8203	87.1902	87.7141	87.6031	87.966	86.9527
Caldivirga_maquilingensis_IC-167	93.6684	94.0676	94.5395	93.9729	93.4925	94.2943	93.2405	95.2313	94.0135	94.0659	93.9661	95.1045	93.7632	93.7649	93.6109	94.729	94.0152	93.7632	93.6769	93.5619	94.1539	94.1809	93.6904	94.4516	94.6782	94.2486	95.0909	94.5108	93.8359	94.5361	94.3788	93.6025	94.1234	94.455	93.9289	94.4144	94.1234	94.1979	94.1234	94.0592	94.5886	94.7476	94.3535	94.0439	94.1251	94.2858	94.6292	94.1962	93.7412
Campylobacter_jejuni	93.0655	93.5328	93.7314	93.8577	93.2019	94.4153	92.9291	94.0162	93.6251	92.5981	93.7775	92.7606	93.7153	93.9881	93.5448	93.3623	94.0864	93.3062	93.2239	93.1337	94.4695	93.6973	93.5027	92.7746	93.1597	93.4807	93.2781	93.5007	93.0354	93.95	94.2368	93.2681	92.9471	93.96	93.3362	93.4927	93.3322	93.5629	93.8577	93.5589	93.2941	92.8448	93.605	93.8979	92.9712	94.1947	93.1878	94.279	93.3021
Capnocytophaga_ochracea_DSM_7271	76.4886	75.9037	77.3271	76.57	75.7382	76.9092	76.8332	76.6202	76.5442	76.7396	76.4424	76.7043	76.0313	76.726	76.7491	77.1724	76.3502	76.4316	76.5781	76.4044	76.9608	76.6609	76.0109	76.7952	76.5822	76.5673	76.1765	76.5171	76.3651	76.5456	76.1887	76.7518	76.6636	76.5252	76.4031	76.2986	76.612	76.3257	76.3081	76.646	76.1928	76.3461	76.2932	77.1643	76.3352	76.1792	76.1168	76.57	76.7382
Carboxydothermus_hydrogenoformans_Z-2901	80.7912	80.3075	80.8375	80.8433	79.9701	80.5827	80.5856	80.4306	80.1829	80.4291	80.2336	79.6239	80.0917	80.1395	80.5349	80.4378	80.6971	80.2467	80.3538	80.2568	80.3698	80.4045	80.6391	80.0063	80.6927	80.7767	80.1453	80.3785	79.9701	80.1496	81.02	81.0171	80.4248	80.5609	80.0685	80.7014	80.3813	80.2394	80.4552	80.2669	80.5827	79.9324	79.8267	80.2409	80.5884	80.5189	79.7065	80.0656	80.4161
Catenulispora_acidiphila_DSM_44928	24.6038	24.3266	24.497	24.5753	24.5812	24.5937	24.4842	24.6366	24.4265	24.4613	24.6045	24.6307	24.571	24.6104	24.6526	24.687	24.613	24.516	24.6238	24.6241	24.5553	24.5294	24.5488	24.4777	24.6097	24.7316	24.6867	24.5255	24.4858	24.498	24.5894	24.6405	24.59	24.745	24.5897	24.4822	24.6267	24.6054	24.5416	24.5416	24.6592	24.7241	24.4678	24.4026	24.6553	24.7536	24.4737	24.6435	24.6074
Caulobacter_crescentus	31.1175	30.8627	31.1225	31.3975	31.1133	31.0027	31.1888	31.12	31.2064	31.2055	31.1242	31.1804	31.3925	31.1762	31.2139	31.151	31.4344	31.4956	31.2852	31.2784	31.2692	31.0546	31.3489	31.0303	31.1175	31.1477	31.2265	31.0898	31.4075	31.2441	31.4394	31.1494	31.2994	31.3841	31.0253	30.866	31.0932	31.2005	31.1653	31.0655	31.2961	30.98	31.2927	31.1745	30.9775	31.3086	31.2282	31.208	31.3329
Cellvibrio_japonicus_Ueda107	40.5754	40.4105	40.5408	40.6505	40.5673	40.6513	40.6925	40.507	40.6962	40.5467	40.9141	40.8302	40.5813	40.4569	40.7301	40.6682	40.6446	40.4267	40.8523	40.7897	40.6476	40.6056	40.7161	40.744	40.4613	40.9112	40.655	40.7816	40.8177	40.7094	40.5526	40.8471	40.5769	40.5776	40.5173	40.4915	40.4525	40.2971	40.2964	40.7198	40.1661	40.7131	40.5585	40.4724	40.7492	40.5791	40.5843	40.9038	40.451
Chitinophaga_pinensis_DSM_2588	60.0142	59.5693	59.7242	59.7646	59.6813	59.6911	59.6692	59.705	59.6594	59.7359	59.6175	59.6273	59.7216	59.535	59.7393	59.8392	59.7427	59.7842	59.8181	59.4294	59.6387	59.3796	59.8113	59.5866	59.7454	59.5286	59.814	59.7846	59.59	59.6632	59.7476	59.7668	59.4973	59.8532	59.7371	59.5146	59.6737	59.7092	59.5568	59.8132	59.7683	59.4109	59.6549	59.4875	59.4901	59.6443	59.2028	59.6349	59.6794
Chlamydia_trachomatis_A_HAR-13	65.7852	65.5128	64.8674	65.6004	65.7398	65.8144	65.7171	66.0414	65.8144	65.1107	64.6469	65.2858	65.2858	65.3863	64.9388	65.9182	64.5658	65.6198	65.6101	65.5874	65.1852	65.2955	65.0815	65.0555	65.5258	65.756	65.0069	65.9668	65.3247	65.6814	65.2371	64.822	65.182	65.4674	66.3138	64.9647	65.4155	65.636	65.4479	65.5225	64.9809	65.7949	65.2371	65.2598	65.6717	65.3766	65.8306	65.4577	64.4718
Chlorobaculum_parvum_NCIB_8327	32.521	33.1473	33.5586	33.181	33.6522	33.0337	33.2762	33.4251	33.4726	33.2639	33.1964	33.4527	33.0153	33.3637	33.1073	33.2885	33.1304	33.2915	33.1764	32.6407	33.2086	33.1473	32.9063	33.3053	32.9539	33.135	32.96	33.468	32.7973	33.2117	33.115	33.2624	33.29	33.244	33.4159	33.468	33.1273	33.5187	33.27	33.2946	33.1611	33.3038	33.3698	33.3882	33.1672	33.3944	33.4926	33.1227	32.9032
Chlorobium_chlorochromatii_CaD3	48.8599	48.9248	48.726	49.0194	48.8829	48.8585	49.179	49.1641	49.106	49.0154	49.1871	49.1736	48.9653	48.918	49.0695	49.1127	49.0897	49.2736	49.1208	48.8044	48.7125	48.7328	48.7598	49.2074	49.0776	48.9275	48.9653	48.8139	48.8896	48.8774	49.1844	49.2912	49.2168	48.6908	48.7071	48.6598	48.8288	49.0451	48.6192	48.7801	48.9194	48.941	49.3899	48.7936	48.5083	48.8937	48.8504	48.5989	48.5015
Chloroflexus_aggregans_DSM_9485	40.5862	40.5494	41.0155	40.9555	40.644	40.966	40.5547	40.7423	40.5164	40.8602	40.7701	40.8069	41.0515	40.5239	40.8752	40.5502	40.8204	40.8587	40.671	40.8954	40.8429	40.9225	40.6283	40.602	40.8512	40.9352	40.9052	40.6012	40.7221	40.9465	40.6215	40.9487	40.659	40.9427	40.9217	40.7438	40.6418	40.8977	40.6778	40.7581	40.7513	40.6373	40.6883	40.8406	40.8774	41.2549	40.9427	40.8962	40.7446
Chloroherpeton_thalassium_ATCC_35110	46.6992	46.9405	46.5903	46.3458	46.3383	46.5529	46.4227	46.8188	46.5796	46.4793	46.5978	46.3906	46.317	46.7889	46.6586	46.4921	46.7366	46.9255	46.8252	46.5188	46.4654	46.7248	46.4526	46.5412	46.5017	46.7109	46.3746	46.6405	46.2145	46.8978	46.5497	46.6159	46.5849	46.6501	46.6351	46.8796	46.6565	46.9864	46.5561	46.6906	46.8711	46.6373	46.8369	46.7515	46.4109	46.4056	46.5796	46.6949	47.044
Chromobacterium_violaceum	35.2933	35.1799	35.2424	34.9544	35.3719	35.3784	35.4904	35.2373	35.5057	35.1537	35.5297	35.3348	35.2323	35.3813	35.3966	35.2584	35.1973	35.4279	35.3799	35.3355	35.3021	35.3537	35.3559	35.1901	35.3472	35.3217	35.3326	35.1123	35.5515	35.313	35.441	35.2803	35.2075	35.2381	35.0664	35.3697	35.1988	35.2533	35.0621	35.1937	35.0875	35.6221	35.1755	35.3181	35.0643	35.0541	35.3188	35.265	35.2701
Chromohalobacter_salexigens_DSM_3043	28.4373	28.7598	28.5522	28.7304	28.486	28.3712	28.4869	28.4373	28.509	28.6982	28.5907	28.5072	28.4226	28.4392	28.5898	28.6119	28.3363	28.441	28.2674	28.5255	28.3308	28.6468	28.577	28.5549	28.1636	28.4135	28.4961	28.5816	28.6596	28.757	28.509	28.4024	28.5448	28.4245	28.6385	28.6054	28.6688	28.5476	28.4502	28.2766	28.6606	28.4144	28.6027	28.5614	28.6633	28.3345	28.3179	28.6798	28.441
Citrobacter_koseri_ATCC_BAA-895	44.7266	44.539	44.9243	44.394	44.513	44.7742	44.7021	44.7122	44.4286	44.4813	44.2814	44.5354	44.5267	44.6552	44.6552	44.8846	44.5527	44.5275	44.5051	44.8868	44.4604	44.5318	44.3572	44.5354	44.7641	44.2049	44.85	44.4178	44.2951	44.4885	44.6999	44.5563	44.3745	44.6516	44.4661	44.4236	44.6162	44.1479	44.3853	44.521	44.6364	44.534	44.5953	44.7685	44.7021	44.6999	44.876	44.4878	44.6905
Clavibacter_michiganensis_NCPPB_382	14.8182	14.9507	15.0103	15.0247	15.1192	14.8655	14.9343	14.9343	14.8685	15.0288	14.9487	15.0329	14.7874	14.6929	14.6457	15.0678	14.8798	15.0524	14.7628	15.0103	14.8367	14.8449	14.8562	15.037	15.1161	14.8418	14.8911	14.7658	14.7771	14.9271	14.8624	14.734	14.9702	14.922	14.9928	14.8603	14.963	14.7176	14.8223	14.9281	14.7823	15.1017	14.9435	14.9826	14.9456	14.9774	14.7802	14.8511	14.9035
Clostridium_difficile_R20291	121.264	121.279	121.236	121.013	121.529	121.199	120.821	120.818	121.549	121.529	121.673	120.959	121.598	121.703	120.99	121.83	121.162	121.594	121.394	121.127	121.242	122.213	121.002	120.973	121.66	120.676	121.728	121.254	120.841	121.798	121.462	121.527	121.391	121.644	121.41	121.158	121.315	121.333	121.608	121.046	120.668	121.231	121.455	121.507	121.53	121.193	121.442	121.439	120.901
Colwellia_psychrerythraea_34H	74.7933	74.4979	74.8368	74.4734	74.5551	74.4292	74.5109	74.6762	74.7912	74.7878	74.7116	74.5653	74.6102	74.8566	74.9341	74.6442	74.402	75.0505	74.6517	74.9171	74.862	74.8981	75.1574	74.6245	74.5401	74.6749	74.6646	74.7756	74.7021	75.0852	74.9409	74.5667	74.3713	74.8702	74.4598	74.7293	75.3731	74.7667	74.291	74.6994	74.7803	74.7416	74.5796	74.9369	74.7735	75.0376	74.9484	74.8906	74.7545
Comamonas_testosteroni_CNB_1	31.1708	31.1905	31.1393	31.3171	31.2206	31.1681	31.2758	31.1097	31.1793	31.3506	31.1832	31.4766	31.4996	31.155	31.3578	31.1353	31.176	31.3454	31.2351	31.1412	31.2213	31.3349	30.9712	31.201	31.39	31.0343	31.3204	31.2489	31.0027	31.1635	31.3033	31.2778	31.2108	31.3959	31.0356	31.1839	31.2627	31.0736	31.4182	31.1019	31.2718	30.9968	31.0277	31.0769	30.8505	31.369	31.0638	31.1576	31.3933
Coprothermobacter_proteolyticus_DSM_5265	71.3911	71.4331	71.51	71.2115	71.3118	72.3473	71.1695	71.5217	71.8902	71.3048	71.1042	71.8179	71.6173	71.4844	71.0762	71.5217	71.5357	71.2535	71.4424	71.2861	71.3724	71.559	72.0558	71.1229	71.9532	71.8762	71.51	71.4027	71.4774	70.7917	72.317	71.8156	71.2395	71.8879	71.1415	71.0319	71.1485	71.0576	71.4471	71.8599	71.2512	71.2348	70.899	71.2791	71.5893	71.664	71.8436	71.2488	71.3141
Corynebacterium_diphtheriae	39.9779	40.086	40.6165	40.2361	40.1098	40.2207	40.3161	40.3849	40.2053	40.4649	40.2305	40.5028	39.9891	40.2951	40.107	40.0551	40.3667	40.4004	39.5947	40.3597	39.8459	40.2979	40.3611	40.2923	40.1842	40.3484	39.7968	39.8684	40.0312	40.3007	39.6677	40.3695	39.8768	40.1828	39.9077	40.2151	40.2614	40.02	39.9063	40.5084	39.9442	40.2095	39.933	39.9863	39.5414	39.7884	39.8852	40.4705	39.8277
Coxiella_burnetii	63.111	62.7899	62.5952	62.6835	62.4286	63.0127	62.9324	62.6012	62.2661	62.0915	62.2279	62.6394	62.5812	62.3905	62.5089	62.6353	62.547	62.7016	62.541	62.2881	62.4387	62.6675	62.7016	63.0327	62.8902	62.3584	62.7778	62.8983	62.7277	62.8521	62.1998	63.0789	62.3524	62.5671	62.3403	62.5531	63.3137	63.2013	62.9866	62.7658	62.816	62.1095	62.6815	62.9846	62.4788	62.6996	63.0809	62.1737	62.7999
Cronobacter_turicensis	40.803	41.007	41.1591	40.8078	41.0325	41.0882	41.0819	41.2253	41.2189	41.0922	41.0874	40.6492	41.2898	41.1034	40.9448	40.8277	41.3846	40.7241	41.1089	40.999	41.2691	41.1265	40.9297	41.1504	40.94	40.9058	40.705	41.1297	41.3862	40.9815	41.0803	41.0285	40.8994	40.8755	40.9863	40.7257	41.038	41.281	41.0452	41.1018	41.1113	41.1528	41.1105	41.2213	40.8285	41.238	40.8317	41.0078	40.8779
Cryptobacterium_curtum_DSM_15641	34.6751	34.4672	34.2182	33.7267	34.4347	34.1663	34.5062	33.6119	34.0168	34.608	34.7444	34.1771	34.1186	34.1143	34.1056	34.6773	34.3395	34.071	34.1576	34.4044	34.5127	34.9025	34.2464	34.3113	34.5885	33.757	34.6426	34.1663	34.3265	34.4304	33.4192	34.3785	34.5344	34.2745	34.1186	34.281	33.9844	34.1316	34.0991	34.307	34.1706	34.4542	34.1229	34.1273	34.4412	34.4109	34.3633	34.2659	33.6877
Cupriavidus_taiwanensis	27.8513	28.1395	27.8038	28.0855	28.0368	28.2189	27.9829	28.1534	27.6814	28.1429	27.9012	28.0635	27.8554	27.8814	28.049	28.1516	27.8496	27.8994	28.0484	28.1168	27.9893	27.9215	27.9261	28.1945	28.1644	27.9881	27.7962	27.8884	28.1192	27.9174	28.0154	28.1139	28.1139	27.7678	27.9939	27.9446	27.9301	28.1708	27.8032	27.9487	27.9945	27.9359	28.1157	27.9678	28.027	28.0977	28.1087	27.9301	28.0055
Cyanobacteria_bacterium_Yellowstone_A-Prime	31.1338	31.5667	31.4945	31.6438	31.4958	31.5567	31.8901	31.6077	31.4734	31.3639	31.6364	31.4697	31.4485	31.8877	31.39	31.7657	31.4983	31.7732	31.5207	31.5567	31.7122	31.5468	31.2507	31.3938	31.5518	31.0566	31.4697	31.7881	31.5505	31.7035	31.3838	31.512	31.5704	31.3614	31.5443	31.3639	31.5829	31.5642	31.7023	31.4137	31.4672	31.6662	31.3676	31.4522	31.2258	31.6625	31.8814	31.4261	31.3316
Cyanothece_ATCC_51142	75.931	76.0002	75.9988	75.9525	76.5084	76.1532	76.309	75.9169	76.2311	76.415	76.1405	75.7276	76.0834	76.2982	76.2996	76.0545	76.5198	76.1103	76.0807	76.219	76.26	76.2264	76.078	76.599	76.3197	76.3593	76.2418	76.2533	75.9391	76.3432	76.3674	76.4385	76.4795	76.1861	75.9653	76.1566	76.1096	76.6198	76.2627	76.3553	76.1573	76.6138	76.0331	76.2425	76.5728	75.9538	76.3405	76.5251	76.3848
Cytophaga_hutchinsonii_ATCC_33406	65.36	65.2935	65.2185	65.8044	65.2805	65.4985	65.6201	65.3776	65.8978	65.2445	65.0051	65.2812	65.3149	65.1894	65.2063	65.4029	65.2782	65.4258	65.0793	65.9345	65.3004	65.1321	65.1818	65.3179	65.1183	65.152	65.3868	65.5107	65.2124	65.3378	65.1183	65.0938	65.2254	65.6775	65.6476	65.1527	65.5229	65.1107	65.4878	65.0112	65.4006	65.3287	65.3516	65.012	65.3248	65.6622	65.5398	65.0678	65.3386
Dechloromonas_aromatica_RCB	32.3098	31.8864	32.1037	32.0246	32.0084	32.3749	32.0616	32.2611	32.3394	32.3497	32.1827	31.9943	32.0586	32.1044	31.882	32.1273	32.0933	32.1406	32.0261	31.9492	31.8377	31.9648	32.1576	31.9611	31.9825	32.052	32.0638	32.2123	32.1406	32.2677	32.1827	32.2308	32.3867	32.2382	32.1377	32.0564	32.3268	32.2359	32.1451	32.1923	32.134	32.0224	32.1236	32.2056	32.0342	31.8295	32.2581	32.1288	31.9367
Dehalococcoides_BAV1	65.5033	66.3405	66.0417	66.0082	66.3843	66.3122	65.8253	65.6167	65.627	65.4235	65.3565	65.6862	65.4956	66.0082	66.0469	65.8176	65.663	65.6115	66.0288	65.864	65.3204	65.7171	65.341	66.3019	65.8176	65.8382	65.2998	65.6115	66.1679	66.0237	65.6682	65.8356	65.8408	65.7687	65.9747	66.5389	65.7764	66.1576	66.4925	65.7661	66.2787	65.5858	65.8305	65.7455	66.3946	66.6316	66.0546	66.0649	66.5157
Deinococcus_radiodurans	30.7756	31.1062	30.6568	30.6052	30.8518	30.7453	30.7016	30.4438	30.7184	31.1006	30.8507	30.8092	30.8384	31.1444	30.9079	31.1858	30.687	31.0816	30.8877	30.6209	30.7913	30.7834	30.436	30.6007	30.7857	30.2622	30.8585	30.6321	30.77	30.7375	30.6971	30.7565	30.789	30.5772	30.5525	30.4651	30.5469	30.7509	30.6153	31.0536	30.7902	30.993	30.5873	30.6714	30.4797	30.8003	30.9471	30.566	30.6657
Delftia_acidovorans_SPH-1	24.284	24.1589	24.0203	24.3756	24.2205	24.3591	24.284	24.1714	24.2125	24.257	24.1934	24.4066	24.1874	24.2335	24.1389	24.1959	24.2685	24.3666	24.3446	24.3371	24.26	24.3076	24.2725	24.3776	24.3111	24.2335	24.3866	24.2875	24.2835	24.2895	24.1444	24.1884	24.1514	24.1449	24.1794	24.3876	24.1274	24.4577	24.1659	24.3911	24.2625	24.1459	24.1264	24.1794	24.3501	24.3276	24.3536	24.3741	24.1929
Desulfatibacillum_alkenivorans_AK_01	38.5007	38.2996	38.305	38.7363	38.4403	38.3713	38.3271	38.3249	38.2936	38.5649	38.2537	38.2225	38.5277	38.4662	38.3287	38.2575	38.5983	38.3524	38.4732	38.7396	38.0709	38.2974	38.257	38.5821	38.1216	38.5158	38.4177	38.643	38.4549	38.5077	38.5848	38.2602	38.3697	38.3961	38.381	38.5174	38.7752	38.5735	38.4452	38.471	38.3486	38.2624	38.1578	38.4468	38.5309	38.2769	38.3869	38.4721	38.3912
Desulfohalobium_retbaense_DSM_5692	25.6353	25.5536	26.0124	25.7434	25.9256	26.0802	25.7321	26.1544	25.5071	25.7421	25.536	25.8452	25.8791	25.5536	25.8138	25.5473	26.0777	25.8565	25.5523	25.8527	25.6315	26.1858	25.9558	26.1883	25.5825	26.0023	26.4007	25.8201	25.722	25.9168	25.8565	25.8666	25.8892	25.9332	25.7497	25.4945	25.4895	25.8552	25.9105	25.629	25.5486	25.9948	25.5285	25.9118	25.8326	25.947	25.8842	25.7673	25.6868
Desulfomicrobium_baculatum_DSM_4028	29.8423	29.8613	29.9203	29.883	29.5691	29.635	29.7356	29.7625	29.5171	29.798	30.0096	29.6246	29.3775	29.7391	29.7503	29.8327	30.1639	29.6983	29.5691	29.7191	29.6038	29.3506	29.8319	29.4954	29.5275	29.8267	29.8925	29.6793	29.7113	29.9073	29.9238	29.6662	29.8119	29.6038	29.8154	29.5032	29.824	29.6056	29.8986	29.6558	29.8041	29.929	29.5266	29.707	29.7347	29.6558	29.6636	29.8223	29.7972
Desulfotalea_psychrophila_LSv54	46.4631	46.5001	46.378	46.3698	46.538	46.0353	46.3359	46.8797	46.3985	45.9799	46.6304	46.222	46.2374	46.3739	45.9901	46.2292	46.3298	46.4672	46.3195	46.0804	46.301	46.0373	46.2949	46.4621	46.339	46.1512	46.4283	46.301	46.3441	46.143	46.8684	46.6971	46.2313	45.8229	46.182	46.1369	46.2661	46.1789	46.3092	46.5268	46.4242	46.141	46.3667	45.9337	46.3349	46.3893	46.2805	46.4467	46.5668
Desulfotomaculum_acetoxidans_DSM_771	70.4794	70.298	70.6709	70.6283	70.6973	70.745	70.5373	70.4308	70.447	70.7603	70.8829	70.5228	70.7135	71.2089	70.5032	70.9237	70.6922	70.247	70.184	71.0557	70.4777	70.8412	70.8505	70.8054	70.8803	70.8948	70.7552	70.7697	70.7297	70.5951	70.8556	70.4572	70.5602	71.0702	70.5841	70.7756	70.9186	70.3483	70.9195	70.2819	70.9178	70.6488	70.8165	70.5739	71.0966	70.6062	70.7186	70.5645	70.3227
Desulfovibrio_desulfuricans_ATCC_27774	26.131	26.0187	25.9434	25.9434	26.1655	26.0953	26.0148	26.0915	26.1106	26.1464	26.0429	26.154	25.6918	25.8795	26.3762	25.8833	26.2242	25.8514	25.9599	26.2204	26.0532	26.1795	26.034	26.3532	25.8642	25.8846	25.877	26.0749	26.0634	25.8821	25.9523	26.1412	26.1489	25.8489	26.0519	26.2064	25.9255	26.2996	26.0749	26.1553	26.0774	25.8259	25.8182	26.1412	25.4748	26.1795	25.9727	25.9868	25.988
Desulfurococcus_kamchatkensis_1221n	100.378	100.363	101.418	100.709	101.369	100.741	101.017	99.1013	100.665	100.405	100.574	100.975	100.725	100.238	100.47	99.9719	101.28	100.509	100.845	100.196	100.798	100.337	100.816	100.415	101.283	101.403	100.736	101.713	101.442	100.782	100.631	101.384	100.636	100.053	100.324	100.212	100.464	100.563	100.428	100.764	100.259	99.8728	100.259	100.759	100.391	99.9067	101.022	100.339	99.7998
Diaphorobacter_TPSY	25.4389	25.1089	25.1026	25.5358	25.2649	25.2084	25.282	25.4721	25.595	25.3367	25.2748	25.3349	25.1914	25.4093	24.9959	25.5331	25.4228	25.2847	25.3205	25.4658	25.6408	25.3223	25.3448	25.4336	25.4138	25.0219	25.3026	25.3914	25.1725	25.5125	25.3403	25.3591	25.4183	25.4156	25.2631	25.3932	25.3573	25.2317	25.4685	25.4362	25.4066	25.5233	25.552	25.2784	25.3501	25.0891	25.3196	25.2308	25.6623
Dichelobacter_nodosus_VCS1703A	53.0354	53.4887	53.3809	54.1062	53.1555	53.1775	53.327	53.8465	53.4446	53.6701	53.2094	53.1922	53.1481	53.2951	54.0964	53.3147	53.3123	53.1922	53.5769	53.2192	54.2165	52.9986	53.3736	53.5647	53.1702	53.474	52.6997	54.0376	53.0182	53.9911	53.5426	53.2976	53.523	52.9717	53.1726	53.2143	53.7264	53.572	53.7191	53.6309	53.4765	53.6358	53.5647	53.7191	53.6407	53.6309	53.474	53.501	53.5451
Dickeya_dadantii_Ech703	42.2439	42.6691	41.8885	41.9437	42.5741	42.0785	42.2631	42.3014	42.6583	42.5932	42.2669	42.3282	42.5051	42.3665	42.1804	42.5304	42.1796	42.5159	42.2562	42.3443	42.3343	42.4745	42.3834	42.1191	42.476	42.3259	42.3359	42.4577	42.607	42.7158	42.5251	42.604	42.162	42.26	42.4025	42.5036	42.3834	42.4439	42.5733	42.0854	42.1658	42.3841	42.6515	42.0501	42.4515	42.7633	42.3849	42.3144	42.7235
Dictyoglomus_thermophilum_H_6_12	104.503	104.737	104.802	103.784	104.344	104.531	104.752	104.555	103.732	104.541	104.68	104.608	104.232	104.807	104.724	104.891	104.528	104.215	104.824	104.936	104.993	104.307	104.867	104.486	104.645	104.635	104.021	104.247	104.953	104.752	104.098	104.734	104.222	104.66	104.019	104.247	105.098	104.543	104.774	104.224	104.434	104.637	104.628	104.73	104.52	104.438	104.705	104.536	104.633
Dinoroseobacter_shibae_DFL_12	32.1328	32.2567	32.3878	32.4742	32.1372	32.3628	32.18	32.2469	32.3004	32.4261	32.2086	32.1444	32.3477	32.5866	32.3307	32.0677	32.8023	32.2523	32.3824	32.4172	32.3138	32.2496	32.0035	32.3459	32.1078	32.2665	32.2193	32.1613	32.3218	32.5313	32.4956	32.1604	32.3637	32.3396	32.6098	32.3494	32.5393	32.5295	32.0561	32.2745	32.4742	32.2817	32.2612	32.5696	32.4707	32.6419	32.5135	32.435	32.2282
Dyadobacter_fermentans_DSM_18053	45.7801	45.8259	45.5362	45.6643	45.7358	46.1393	45.9325	45.6346	45.6764	45.8093	45.8628	45.8268	45.6107	45.6857	45.6058	45.6959	46.1418	45.8419	45.712	45.8716	45.7996	45.7465	45.7183	45.5392	45.8015	45.8633	45.7329	45.636	45.73	45.9505	45.6472	45.6876	45.9305	46.0133	45.7723	45.6511	45.9972	45.7339	45.9782	45.6229	45.7738	45.931	45.71	46.1306	45.7144	45.8653	45.5367	45.6248	45.9349
Edwardsiella_tarda_EIB202	41.0003	41.0486	40.6643	40.9955	41.1249	41.3904	41.3286	40.9395	41.2466	40.9897	40.8101	41.3383	40.7618	41.0834	40.8149	40.7772	40.8738	40.8526	40.9926	41.1355	40.8854	41.0389	41.3827	40.8709	40.9598	40.9482	41.0283	40.7463	40.8477	40.6227	41.3171	40.8555	41.1027	41.0727	40.9182	40.8632	40.9327	41.1606	41.2224	40.7676	40.3079	40.9337	40.9839	40.8053	41.0785	41.0921	40.7251	41.4194	41.2746
Eggerthella_lenta_DSM_2243	26.3368	26.2971	25.9748	25.9536	26.2274	26.0794	26.1074	26.4384	26.1703	26.271	26.0871	25.9855	26.2236	26	26	26.179	25.8539	26.3968	26.0958	26.2168	26.2516	26.0658	26.2913	26.1461	26.3077	26.06	26.3958	26.4568	26.2284	25.8897	26.3581	26.2961	26.3194	26.1529	25.9139	26.1142	26.0958	26.0774	26.3706	26.0706	26.5294	26.24	26.3474	26.4926	26.0455	26.1887	26.2845	26.1461	26.3619
Ehrlichia_canis_Jake	100.919	100.176	101.013	101.553	100.852	101.264	100.771	100.125	101.093	100.112	100.536	100.73	100.81	100.556	99.246	100.768	100.681	101.026	100.511	100.865	101.746	100.459	100.549	99.8703	101.019	100.839	100.079	101.524	100.733	101.141	101.261	100.33	99.9218	100.836	101.067	101.299	101.682	101.222	100.215	100.395	100.684	100.041	100.9	100.987	100.533	100.398	100.543	101.27	100.639
Elusimicrobium_minutum_Pei191	74.5391	74.6358	74.8231	75.1606	75.2943	74.8786	74.9239	75.3375	74.6852	75.212	74.4445	74.9445	74.463	74.9219	74.5144	75.0968	75.0926	74.8046	75.0042	74.179	74.2119	74.8972	74.1091	74.8972	75.2552	74.9692	74.998	74.8087	74.7017	74.4486	74.6976	75.0906	75.0494	74.7716	74.7614	74.4301	74.5576	74.7984	74.6605	74.393	75.5639	74.6914	74.9836	74.6132	74.6564	74.8025	74.8128	74.179	74.7634
Enterococcus_faecalis_V583	77.9608	77.5822	77.2103	77.6135	77.5632	77.5375	76.9244	77.1332	77.0986	77.0316	77.1723	77.2092	77.4672	77.3275	77.8435	77.2829	77.3577	77.8424	76.9791	77.3421	78.0971	77.2717	76.6976	77.5208	77.122	77.5275	77.6526	77.5297	77.2538	76.8964	77.4526	77.2013	77.7151	77.9206	77.3488	77.026	77.0986	76.8953	77.1321	77.7944	77.16	77.5844	77.0115	77.1533	77.6045	77.4392	77.3867	77.523	77.666
Erwinia_carotovora_atroseptica_SCRI1043	48.0388	47.6989	47.6841	47.5353	47.5946	47.7701	47.5346	47.6961	47.481	47.5008	47.4923	47.6298	47.6735	47.5657	47.5424	47.6912	47.45	47.5114	47.926	47.651	48.1996	47.902	47.6869	47.6996	47.615	47.6037	47.8266	47.5417	47.7814	47.5981	47.4698	47.3442	47.9528	47.5917	48.1615	47.8407	47.7694	47.8251	47.6559	47.548	47.8216	47.8942	47.84	47.6432	47.5727	47.8689	47.3859	47.5981	47.8921
Erythrobacter_litoralis_HTCC2594	27.0464	27.0145	27.4337	26.9608	27.0628	27.2395	27.3064	27.2	26.9915	27.0409	27.042	27.3624	26.9246	27.29	27.2549	27.324	27.155	27.3207	27.4282	26.9805	27.2713	27.2153	27.0354	27.1528	27.2559	27.2702	27.0047	27.3229	27.0551	27.076	27.538	27.1473	27.0233	27.1769	27.0102	27.4348	27.0222	27.1254	27.2614	27.2625	26.9081	27.2164	27.2713	27.2406	27.1078	27.1506	27.0716	27.1693	27.3382
Escherichia_coli_O157H7_EDL933	48.0861	48.0295	47.8435	47.7995	47.5983	48.2819	47.8705	48.2891	48.034	48.6188	48.379	48.0394	48.4553	48.2092	48.2469	48.0547	48.1391	48.1041	48.3601	48.1553	48.2244	48.2478	48.1616	48.2891	47.7483	48.0151	48.2038	48.034	48.3475	47.8597	47.8624	47.937	48.5532	48.1337	47.9702	48.3799	48.1984	48.2406	48.3295	47.9253	47.7205	47.9001	48.2828	48.0942	48.1319	48.2882	48.1337	48.0582	48.2676
Eubacterium_rectale_ATCC_33656	64.1163	64.3401	64.3753	64.0991	64.3753	64.2997	63.6727	64.3501	64.4479	63.8229	64.6657	63.7997	64.0003	64.2876	64.3975	64.1223	64.1324	64.1022	64.3189	64.7201	63.6445	64.2574	63.9993	63.7201	64.1596	64.0679	64.1183	63.8985	64.1899	64.3401	64.1808	64.3753	63.8108	63.9288	64.2413	63.6848	64.5548	63.7523	64.2645	64.3653	64.0195	64.0114	63.465	64.5538	63.8189	64.3028	63.4529	64.4217	63.836
Exiguobacterium_AT1b	47.04	47.0195	47.3024	47.2682	47.0332	46.9213	47.1678	46.9544	47.4394	47.0765	47.1313	46.8323	47.0001	47.2237	46.8061	47.2374	47.1883	47.2306	46.9191	47.0275	47.3116	47.3036	47.1187	47.0468	46.8426	47.3093	47.1176	46.9784	47.5866	46.9521	47.3184	46.8346	47.2134	47.2796	46.9088	47.4759	47.2568	47.2659	47.1883	47.129	46.7045	47.3629	47.1918	47.2739	46.8791	47.2579	46.9305	46.8095	47.3332
Fervidobacterium_nodosum_Rt17-B1	89.7984	89.0366	89.0608	89.7708	89.4374	88.8707	88.8535	89.1489	89.6153	88.7152	89.2767	88.9243	88.7567	89.3199	89.332	89.1817	89.5427	90.0213	89.8226	89.2767	90.0334	89.7207	89.256	89.5117	89.4616	89.0366	89.4305	90.1336	89.135	89.0694	89.2629	89.3026	88.9606	90.4048	89.6101	89.9833	89.4305	89.3372	89.5082	89.1696	89.3233	89.2663	89.598	89.3164	89.0798	89.6499	89.8313	89.123	88.8915
Fibrobacter_succinogenes_S85	39.977	40.2076	40.0762	40.0266	40.0197	40.1093	40.1807	40.2868	40.1215	40.1406	39.9083	40.1546	40.0884	40.1171	39.9901	40.058	39.9805	40.1406	40.1763	40.118	39.9857	40.3721	40.1789	39.9936	40.2694	39.9735	39.9744	39.9196	40.0623	40.1667	40.4879	40.1693	39.8482	40.1328	40.2686	39.9152	40.1084	40.1459	40.2259	40.2129	40.0884	40.219	40.0736	40.0084	39.9187	39.5332	40.0553	39.9483	40.1885
Finegoldia_magna_ATCC_29328	91.0272	90.7263	90.6833	90.7095	90.7711	91.4177	90.9599	90.8851	90.7786	90.3133	90.8926	90.4292	90.9804	90.4385	90.8758	91.044	91.3654	91.2084	90.4908	90.5282	91.0664	90.6889	91.0103	90.5768	91.5429	91.3523	91.3654	90.8683	91.2327	91.1953	90.9991	91.4345	90.8534	90.8141	90.7543	90.3825	91.8083	91.1468	90.9674	90.8721	90.6235	91.1767	90.8833	91.0141	90.8328	91.5112	91.0888	91.6924	90.8496
Flavobacterium_johnsoniae_UW101	75.6226	75.6249	75.5958	75.4339	75.1185	75.2394	75.4658	75.8485	75.1767	75.7452	75.922	75.2685	75.7658	75.3005	75.6962	75.5622	75.7002	75.3997	75.9158	75.4179	75.8057	75.5365	75.5394	75.5377	75.5468	75.8017	75.1761	75.5861	75.7087	75.5816	75.5565	75.7293	75.2788	75.8279	75.3489	75.4071	75.1128	75.1562	75.5439	75.4059	75.2851	75.3951	75.3831	75.5645	75.3626	75.5303	75.049	75.4721	75.252
Francisella_tularensis_FSC_198	89.5586	90.1373	90.1353	89.848	90.6529	90.8669	89.797	89.7359	90.9259	90.7874	89.4913	90.4206	90.5041	89.9621	90.1597	90.174	89.4261	89.3752	90.0823	89.3732	90.2576	90.2413	89.4058	89.5586	89.9641	90.0782	89.9804	89.579	89.8439	89.9254	90.3126	89.8541	90.284	90.4084	90.0864	90.3737	90.121	90.0945	90.7201	89.204	89.5749	90.5041	90.1536	90.0028	89.3772	90.0151	89.3507	89.2978	89.312
Frankia_EAN1pec	19.9142	19.976	19.9569	19.7904	20.0092	19.965	19.7352	19.8257	19.9914	19.9037	19.8732	19.9236	19.8464	19.9195	19.9167	19.9439	19.9739	19.9004	19.8887	19.7754	19.9414	19.6893	19.9686	19.95	19.9394	19.9703	19.911	19.8209	19.7912	20.0308	19.8278	19.9191	19.8087	19.8907	20.0438	20.0023	19.967	20.0275	19.9585	19.9	19.833	19.9232	19.9443	19.8818	19.8525	19.8123	19.8948	19.8684	19.8091
Fusobacterium_nucleatum	114.693	113.418	113.726	114.043	114.478	114.442	113.545	113.293	113.769	113.488	113.774	113.343	113.458	113.588	113.955	113.024	113.408	113.828	113.653	113.57	113.543	112.635	113.72	113.737	113.274	113.274	113.224	113.324	114.396	113.17	114.556	112.867	114.201	113.77	113.191	114.039	113.712	113.694	113.732	114.066	113.381	113.416	113.158	113.68	113.988	113.905	114.05	113.699	114.259
Gemmatimonas_aurantiaca_T_27	23.8607	23.6243	23.6009	23.9019	23.806	23.9033	23.9225	23.9225	23.5561	23.997	23.8493	23.7372	23.6932	23.8557	23.5781	23.8146	23.5647	24.002	23.9047	23.7421	23.7492	23.6555	23.8366	23.9651	23.9764	23.8643	23.8607	23.9637	23.9097	23.603	23.8124	23.9324	23.7336	23.8572	23.86	23.8366	23.8891	23.8046	23.7542	23.8415	23.7585	23.855	23.7819	23.9615	24.0226	24.0417	23.9317	23.7755	23.7989
Geobacillus_thermodenitrificans_NG80-2	47.0681	46.638	46.7578	46.6578	46.388	46.9307	46.2505	46.4599	46.3724	46.9494	46.462	46.3953	46.6067	46.9317	46.8713	46.488	46.4672	46.3984	46.7307	46.4245	46.7744	46.4526	46.5807	46.6328	46.5734	46.3995	46.4891	46.4838	46.764	46.5307	46.5495	46.7515	46.2766	46.3141	46.0214	46.4193	46.1881	46.2943	46.3609	46.6692	46.4786	46.238	46.4005	46.1547	46.6515	46.0735	46.1943	46.7057	46.688
Geobacter_metallireducens_GS-15	30.7469	30.7923	31.0218	30.7057	30.7545	30.8924	30.8041	30.8352	30.6561	30.9428	31.026	30.9588	31.2774	31.0244	30.7923	30.752	30.8949	30.9411	30.8428	30.6561	30.9453	30.873	30.7074	30.7225	31.1	31.1538	30.7637	30.8797	31.0714	30.8924	30.5939	30.8873	30.8108	30.8201	31.116	30.8528	30.9193	30.5451	30.8385	30.593	30.7133	30.7822	31.0807	30.8655	30.8697	30.8587	30.8318	30.7738	30.8041
Gloeobacter_violaceus	25.376	25.0248	25.2895	25.0677	25.149	25.3975	25.1128	25.1682	25.081	25.0359	24.9752	25.1749	25.447	25.2096	25.3398	25.2289	25.1276	25.257	25.1793	25.362	25.342	25.1838	25.217	25.1608	24.9272	25.3701	25.0048	25.2533	25.1941	25.149	24.8739	25.1527	25.0677	25.2259	25.3302	25.4537	25.2045	25.2525	24.8539	25.1372	25.3575	25.0255	25.3916	25.1793	25.2659	25.2111	25.1675	25.2326	24.9974
Gluconacetobacter_diazotrophicus_PAl_5_FAPERJ	28.5932	28.6512	28.337	28.7724	28.4859	28.5707	28.4123	28.5889	28.6521	28.775	28.5387	28.6902	28.8295	28.5794	28.5924	28.6477	28.9308	28.8338	28.9074	28.5136	28.9074	28.5248	28.7075	28.6452	29.0978	28.7031	28.7412	28.7992	29.0104	28.807	28.7897	28.6642	28.4495	28.6469	28.6841	28.6036	28.8131	28.5413	28.8615	28.7118	28.7248	28.466	28.7499	28.7248	28.8685	28.6313	28.5603	28.743	28.7075
Gluconobacter_oxydans_621H	30.3492	29.795	30.0971	30.2419	29.9198	30.0471	29.8025	30.2194	30.177	29.9935	30.0584	30.3742	30.1844	30.4503	29.6352	30.1108	29.9997	30.0409	30.0596	29.9785	29.765	29.8549	30.1208	30.318	29.8199	29.3831	30.0147	30.0434	29.9011	29.9735	29.7875	30.1595	29.8512	29.7388	30.1058	29.6951	30.2618	29.6689	30.0758	29.9373	30.0309	29.9623	29.7238	30.0284	29.9922	29.9435	30.157	29.6814	30.2706
Gordonia_bronchialis_DSM_43247	22.5422	22.3693	22.5044	22.4557	22.68	22.2517	22.4125	22.5246	22.4186	22.3301	22.5456	22.5476	22.3632	22.3747	22.6793	22.3186	22.3814	22.2936	22.4584	22.4713	22.5354	22.3497	22.2301	22.295	22.4226	22.422	22.2558	22.524	22.3301	22.3071	22.3342	22.3301	22.4355	22.3646	22.3983	22.3862	22.682	22.4422	22.2531	22.3315	22.5159	22.3537	22.5341	22.4888	22.2065	22.4179	22.3598	22.3639	22.2781
Gramella_forsetii_KT0803	73.5831	73.7749	74.7917	73.8448	74.2219	73.9603	73.6584	73.55	74.2255	74.2649	73.5088	73.9917	73.5509	74.1798	73.8035	74.3447	73.9308	73.8931	74.221	74.204	74.2121	73.989	73.9917	73.7471	73.9881	73.7892	74.307	73.7623	74.2372	74.2372	74.3223	74.1332	74.1897	73.8779	74.1906	73.4577	74.2784	74.0687	74.0069	73.7991	73.9666	74.256	74.2497	74.5068	73.9953	74.196	74.5122	74.0723	74.1547
Granulobacter_bethesdensis_CGDNIH1	34.5757	34.7758	34.9894	34.5904	34.9342	34.6764	34.7402	34.9845	34.96	34.6506	35.2031	34.8851	34.5806	34.9268	34.7758	35.0349	34.4971	35.0152	34.6825	35.0164	34.561	34.6125	34.5462	34.7881	34.901	35.1306	35.1085	34.9268	35.1073	34.809	34.9047	34.9686	34.6776	34.7537	35.149	34.9084	34.7758	34.809	35.138	34.5892	34.7991	34.5646	34.9207	34.8225	34.642	34.8028	34.6751	34.7905	34.8384
Haemophilus_influenzae	70.3205	70.174	70.0458	70.4996	69.6572	69.8912	69.9075	70.2778	70.6298	69.9034	70.2025	70.2066	70.1272	70.2351	70.1679	70.4121	70.3917	70.3775	70.1659	70.0906	70.3348	70.4894	69.9807	69.4557	69.5717	69.7691	69.9848	70.5952	70.3958	69.9197	70.2106	69.9929	70.4935	70.524	70.0458	70.7091	70.3917	70.0947	70.6685	69.9766	69.9441	70.6135	69.8505	70.4365	70.0479	69.8607	69.2706	69.4069	70.5972
Hahella_chejuensis_KCTC_2396	42.8731	42.7942	43.0653	43.0329	42.8538	43.0653	42.8189	42.7686	42.9975	42.8891	42.9772	43.0082	42.8329	42.7753	42.7022	42.8915	42.7119	42.9399	42.8097	42.9607	43.1084	42.9428	42.7787	42.7802	42.7705	42.9845	42.7923	42.9753	42.9719	42.9637	43.0009	42.8833	42.8499	42.9288	43.0547	43.1587	42.5512	42.9114	43.1723	42.9646	42.9235	42.8659	42.8349	42.664	42.8184	42.9806	42.9729	43.03	42.922
Haliangium_ochraceum_DSM_14365	15.4091	15.2823	15.4298	15.3665	15.5231	15.4124	15.3734	15.4881	15.4022	15.2521	15.5111	15.3679	15.2149	15.2368	15.29	15.2885	15.3333	15.326	15.3158	15.3457	15.4025	15.341	15.2127	15.483	15.3544	15.4382	15.2288	15.4167	15.3074	15.3555	15.3136	15.4204	15.3887	15.3701	15.3828	15.4346	15.5012	15.3118	15.3231	15.4007	15.4666	15.4298	15.3144	15.2153	15.3355	15.4892	15.2987	15.4036	15.4215
Haloarcula_marismortui_ATCC_43049	21.9792	21.871	21.802	21.8954	22.08	21.9803	22.1278	22.0789	22.0567	21.8444	22.0429	21.7362	22.1734	21.7595	21.9559	22.0206	21.9771	21.9017	22.3166	21.9675	22.1341	22.1087	22.0779	21.8837	22.0185	21.8338	21.628	22.028	21.9346	21.8147	21.9622	22.063	21.7988	21.8285	22.0121	21.7871	21.889	21.7956	22.0323	21.6004	21.8964	21.9123	21.767	21.8094	22.1808	21.8635	21.9548	21.8041	21.9368
Halobacterium_salinarum_R1	17.7833	17.8362	17.773	17.9217	18.2208	18.1233	17.8072	17.8004	17.72	18.0276	17.8448	18.1404	18.0071	17.761	17.9883	17.6295	17.7012	17.9952	17.7696	17.9388	17.7064	17.7542	18.0088	17.6534	17.7217	18.19	17.7833	18.0191	17.761	17.7713	17.7952	17.9456	17.6602	17.9046	17.9764	17.9524	17.9524	18.0345	17.9285	17.9918	17.8499	17.7867	17.5594	17.8533	17.9302	17.9217	17.9234	17.8106	18.2208
Halomicrobium_mukohataei_DSM_12286	20.3149	20.3622	20.5512	20.3288	20.5442	20.4601	20.3507	20.1767	20.406	20.406	20.6295	20.3046	20.4866	20.2804	20.2769	20.5051	20.4452	20.4613	20.3057	20.588	20.1594	20.3829	20.497	20.8381	20.6053	20.2354	20.6249	20.4336	20.4382	20.3403	20.6019	20.391	20.3518	20.6618	20.5005	20.535	20.7298	20.1652	20.4832	20.4832	20.6019	20.8381	20.421	20.4048	20.4624	20.3495	20.4336	20.6698	20.2643
Haloquadratum_walsbyi	31.8916	31.8402	31.8811	31.5948	31.5354	31.2319	31.5407	31.9642	31.7676	31.6805	32.1186	31.4457	31.7808	31.5631	31.8982	32.0236	31.9906	31.6159	31.633	32.0025	31.6779	31.7663	31.6344	31.9669	31.7676	31.1897	31.6476	31.4417	31.9444	31.7478	31.8151	31.5103	32.3033	31.5024	31.6726	31.728	31.6924	31.6779	31.7874	31.5974	31.8771	31.7821	31.6053	32.0632	32.2848	32.05	31.6159	31.8666	31.5249
Halorhabdus_utahensis_DSM_12940	21.2168	21.324	20.8716	21.1683	21.4436	21.0239	21.1999	20.9246	21.1209	21.1638	21.0532	21.3454	20.9856	21.2044	21.1142	21.2191	21.2337	21.3319	21.3883	21.1581	21.1153	20.8919	21.1864	21.1638	21.4796	21.0239	20.9664	20.954	21.1085	21.086	21.0769	21.0487	21.1209	21.2428	20.9427	21.1209	20.822	21.0476	21.1976	21.1299	20.963	20.9055	21.3228	21.0882	21.3725	21.1559	21.3804	21.0656	21.2112
Halorhodospira_halophila_SL1	22.3657	22.5045	22.124	22.1773	22.4078	22.1228	22.3421	22.4153	22.2393	22.2132	22.4896	22.3285	22.2814	22.2232	22.2975	22.5144	22.507	22.7239	22.0657	22.1314	22.2492	22.3198	22.2331	22.2008	22.4202	22.5429	22.3719	22.0298	22.3273	22.2343	22.0781	22.3521	22.3149	22.6198	22.3632	22.383	22.4636	22.2851	22.5665	22.6111	22.3062	22.5467	22.2405	22.4673	22.5268	22.5491	22.5392	22.2789	21.8352
Halorubrum_lacusprofundi_ATCC_49239	21.3549	21.5119	21.6421	21.4362	21.8581	21.4851	21.4239	21.6432	21.3794	21.4528	21.3738	21.926	21.6566	21.4284	21.4662	21.5553	21.5586	21.6488	21.2547	21.5464	21.6588	21.5152	21.8803	21.2992	21.4339	21.6655	21.3382	21.7312	21.2046	21.6109	21.769	21.8002	21.4785	21.474	21.8236	21.6822	21.5876	21.2892	21.4952	21.6722	21.4105	21.592	21.8113	21.6388	21.6599	21.4785	21.5731	21.425	21.8314
Halothermothrix_orenii_H_168	80.2183	80.4024	79.6249	79.7114	79.9161	79.8804	80.0205	79.7197	79.2182	79.6413	79.9408	79.8502	79.9161	80.1318	80.1084	79.4724	79.7004	80.4051	79.9532	79.8488	79.6757	79.5466	80.0205	79.7018	80.0851	79.8405	80.2293	79.6578	80.3337	79.7155	80.3914	79.8323	79.7293	79.3213	79.629	80.2458	80.1977	80.1112	79.5177	80.3584	79.8378	80.0535	79.5727	79.912	79.7155	79.3968	79.8254	80.2719	79.2018
Halothiobacillus_neapolitanus_c2	36.8717	36.5733	36.7325	36.9586	37.0135	37.0121	37.2101	37.1058	36.8208	36.7874	36.7018	37.281	36.8917	37.1954	37.1298	37.2181	37.1405	36.7392	36.9479	37.0429	36.9278	37.1138	36.8596	37.3666	36.6282	37.0656	36.9974	36.9305	36.7753	36.8904	37.174	36.9827	37.0536	37.0308	37.3399	37.0081	36.8569	37.0108	36.9854	37.3345	36.7954	37.2355	36.8436	36.7085	36.766	37.1526	37.0442	36.7245	36.659
Helicobacter_pylori_26695	80.985	79.9058	79.4938	80.3115	79.9758	80.3383	80.1879	79.8234	80.0046	80.3115	79.4073	80.0087	80.4886	80.0067	80.5875	79.9902	79.3744	79.6318	80.6101	80.4083	79.5021	80.0437	80.3733	80.4763	80.293	80.054	79.8131	80.2641	79.259	80.19	79.9696	80.1714	80.3218	80.606	80.2229	79.6421	80.4042	80.0602	79.8316	79.844	80.0211	80.5092	80.19	80.4783	79.8007	79.9614	79.9737	79.8646	79.6504
Heliobacterium_modesticaldum_Ice1	36.9243	36.642	36.9822	36.7447	36.7306	36.6868	36.6833	36.9444	37.059	36.9857	36.7743	36.8629	36.8818	37.3342	36.7235	37.3023	36.8487	36.6384	36.877	36.6408	36.9184	36.8558	36.8002	36.7849	37.0625	37.2196	36.59	37.1606	36.844	36.6431	36.8747	36.8723	36.8747	36.8121	37.0861	36.8759	36.9503	36.4399	36.766	36.629	36.6514	36.6408	36.8026	36.9869	36.9255	36.7128	36.6431	36.6042	37.0377
Herminiimonas_arsenicoxydans	42.0504	42.1978	42.3595	42.3595	41.546	42.4086	42.3093	42.1906	42.2265	42.1845	41.9215	41.987	42.1384	42.0464	41.7619	42.12	41.9972	42.1251	42.1691	42.0873	42.207	42.4413	41.7414	42.0658	41.8499	42.0279	41.9676	41.943	42.1978	42.5201	42.3902	41.8376	42.424	41.9686	42.2623	42.1927	42.2305	42.1865	42.3748	41.8898	42.0464	42.2889	41.8049	41.986	42.0504	41.6483	42.1947	42.1589	42.0689
Herpetosiphon_aurantiacus_ATCC_23779	42.8494	42.6398	42.9885	42.6914	42.9005	42.9766	42.9874	42.9413	42.6311	42.8152	42.7815	43.3416	42.9662	42.7723	42.9304	42.8782	42.6973	42.8038	43.0961	42.6723	42.7783	42.8522	42.6044	43.0255	42.6414	42.743	43.0532	42.9255	42.8331	43.0102	42.6696	42.7837	42.4996	42.7272	43.1357	42.725	42.7739	42.8532	42.7305	42.467	42.9152	42.8348	42.8467	42.8755	42.8875	42.8554	42.8744	42.7098	42.7511
Hirschia_baltica_ATCC_49814	51.8956	51.5389	51.8424	52.0512	52.0246	51.7971	51.6916	51.8897	51.4857	51.9665	51.8552	52.0168	52.069	51.6522	52.0936	51.7478	51.8641	51.8355	51.7586	51.6444	51.5675	52.1035	51.6227	51.6109	51.9547	51.9419	51.6414	51.5783	51.8966	51.5685	51.9724	51.7695	51.9764	51.8069	51.5232	51.9182	52.0887	52.0877	51.9025	52.3251	51.8217	51.8069	51.5537	51.3429	51.6148	51.538	51.5872	52.1882	51.7379
Hydrogenobaculum_Y04AAS1	114.107	113.289	113.2	113.166	112.811	113.605	113.218	113.553	113.843	112.95	112.925	113.189	112.66	113.353	113.555	113.351	113.478	112.595	112.776	112.977	113.158	113.399	113.457	112.543	113.316	112.94	113.731	113.492	113.206	114.095	113.227	113.401	112.888	113.841	113.272	113.411	112.832	113.008	113.609	113.802	112.984	113.087	112.743	113.098	112.56	112.747	113.634	112.169	113.237
Hyperthermus_butylicus	81.0567	80.8726	80.6544	81.0567	80.9999	81.4885	81.509	81.4908	80.9612	80.7249	81.1067	80.5362	80.7703	81.0476	81.3726	81.1453	80.543	80.9999	81.0931	80.3612	81.2931	81.059	80.5521	80.6589	81.2249	81.509	82.0067	81.534	80.8408	81.2658	79.9157	81.6204	81.5363	81.5454	81.7022	80.3998	81.4704	81.5954	81.2067	81.0931	80.743	81.2044	80.6067	81.4022	81.1181	81.1135	81.4067	81.3249	82.0795
Hyphomonas_neptunium_ATCC_15444	31.7825	31.9516	32.0598	32.0107	31.7879	31.6815	32.3599	32.2371	31.6925	32.2362	31.8834	31.8525	32.1517	32.0171	32.1117	31.9343	32.2708	32.1435	31.8734	32.1298	31.687	31.9289	32.1862	32.0316	31.9753	31.8907	31.8843	32.3108	31.9762	31.7697	32.0389	31.8043	32.0153	31.9734	31.7379	32.1471	31.7434	31.7607	32.008	32.0626	31.8416	31.8116	31.9834	31.9489	31.9498	32.1462	31.8343	31.8707	31.7898
Idiomarina_loihiensis_L2TR	56.0045	56.382	56.5322	56.3657	56.4519	56.05	56.3831	56.5602	56.2282	56.7163	56.0045	56.5019	57.1217	56.453	56.2841	56.6743	55.9859	56.2853	56.3668	56.6091	56.58	56.46	56.382	56.3261	56.4612	56.1315	56.9155	56.7792	56.7233	56.2037	56.1537	56.3319	56.1432	56.5788	55.9661	56.6837	56.8444	56.6056	56.6639	56.3622	56.1024	56.4786	56.2946	56.4029	56.3179	56.4029	56.0243	56.3354	56.2806
Ignicoccus_hospitalis_KIN4_I	91.2347	92.492	93.0886	92.2452	91.3838	92.2889	91.677	92.5897	91.4224	91.1421	92.7363	92.4098	91.8081	92.1372	91.9032	92.4637	90.9596	91.7695	92.8263	92.3275	91.9495	92.672	93.3431	91.5612	92.2709	92.3506	93.0191	92.8031	91.8518	92.2092	91.7618	92.384	92.0575	91.5278	92.6489	92.1835	91.7618	92.5126	92.0703	91.8287	92.0421	92.0575	92.2889	92.1578	92.7594	92.2221	92.8289	92.564	92.1629
Jannaschia_CCS1	34.3614	34.7476	34.4057	34.4919	34.7259	34.5145	34.3621	34.38	34.5541	34.4655	34.3062	34.6932	34.6038	34.3062	34.4546	34.5494	34.4297	34.373	34.2658	34.3512	34.6155	34.4204	34.2976	34.5595	34.579	34.645	34.5728	34.3411	34.5285	34.4398	34.7484	34.7865	34.4282	34.4057	34.6427	34.509	34.4484	34.4329	34.4702	34.1873	34.2906	34.4041	34.4756	34.2883	34.1328	34.2961	34.4352	34.3761	34.5292
Janthinobacterium_Marseille	42.0845	42.101	42.3668	41.7791	42.3263	41.7956	42.0837	42.0086	41.8113	41.8286	41.9343	42.0556	42.3214	42.0457	41.9731	41.8162	41.732	41.8427	41.7048	41.9458	42.0729	41.5612	41.7593	42.0812	41.9896	41.9301	41.9549	42.0795	42.1134	41.9623	42.0119	41.912	41.893	41.5736	41.7807	42.0548	41.7552	41.9219	42.2735	41.6206	41.9293	41.9128	41.6933	42.4039	41.8344	41.8707	41.5529	41.8897	41.8856
Jonesia_denitrificans_DSM_20603	27.0044	27.7278	27.2496	27.5147	27.4342	27.3425	27.345	27.3388	27.8492	27.4949	27.3587	27.153	27.4305	27.9273	27.6461	27.516	27.5036	27.1604	27.3896	27.3748	27.5321	27.7439	27.2447	27.5011	27.5197	27.3227	27.4119	27.5519	27.5494	27.5234	27.2806	27.464	27.018	27.6126	27.5544	27.3264	27.6399	27.4875	27.4949	27.5247	27.3091	27.6324	27.1766	27.4776	27.5185	27.8653	27.2534	27.2769	27.4776
Kangiella_koreensis_DSM_16069	57.265	57.7026	57.538	57.2662	57.3472	57.3937	57.1684	57.3246	57.4116	57.4999	57.6346	57.4104	57.4319	57.1576	57.1898	57.9566	57.0694	57.4879	57.3007	57.6108	57.2399	57.6048	57.6442	57.1696	57.389	57.4331	57.6775	57.3043	57.4069	57.5023	57.4748	57.7467	57.7372	57.191	57.253	57.6668	57.3425	57.3926	57.6334	57.829	57.8731	57.5559	57.414	57.8659	57.2852	57.5655	57.7312	57.042	57.6298
Kineococcus_radiotolerans_SRS30216	14.3007	14.2676	14.1662	14.3275	14.1479	14.2289	14.293	14.2183	14.0655	14.1944	14.1923	13.9943	14.2028	14.3768	14.0993	14.0366	14.1549	14.4296	14.2197	14.2134	14.0605	14.207	14.0831	14.1401	14.2613	14.2085	14.1549	14.1866	14.0317	14.1944	14.1838	14.2648	14.1838	14.2416	14.1549	14.3226	14.2021	14.1007	14.3021	14.2014	14.2965	14.0852	14.1704	14.1577	14.2458	14.312	14.2507	14.126	14.1324
Klebsiella_pneumoniae_342	41.2907	41.4008	41.3765	41.2546	41.0046	41.1327	41.7056	41.1582	41.0624	41.4624	41.2186	41.3541	41.4835	41.5072	41.0531	41.2901	41.2515	41.3063	41.1408	41.0456	41.4331	41.2223	41.2944	41.096	41.1445	41.3168	41.5482	41.1452	41.3747	41.3255	41.1284	41.4114	41.3069	40.9213	41.4518	41.4163	41.124	41.1414	41.4984	41.3772	41.0842	41.1781	41.1893	41.2994	40.9256	41.3697	41.5389	41.4425	41.2111
Kocuria_rhizophila_DC2201	20.7692	21.1023	20.9632	21.0015	21.2962	20.9696	20.8662	20.8841	21.0972	21.1686	20.9938	21.0678	20.5714	20.6965	20.9491	20.7041	20.6965	20.8904	20.8522	21.0729	21.0385	21.0295	20.8994	20.9696	20.8713	21.1163	20.9019	20.9734	20.9683	21.0691	20.8037	20.8994	20.8853	20.9874	20.8675	20.8828	21.0499	20.81	20.9428	20.8368	21.0499	21.1342	20.8177	20.7832	21.115	20.8522	20.9019	20.8892	20.7781
Kosmotoga_olearia_TBF_19_5_1	75.1479	74.7721	75.3139	75.664	75.2188	75.2807	74.7404	75.9628	74.7027	74.502	75.5523	74.9411	75.0921	74.4763	74.4748	74.7767	74.4205	75.0302	74.2288	74.6937	75.0634	75.0453	74.9925	74.3918	75.4693	75.3003	75.3954	74.3873	75.1222	74.7767	74.8778	75.1026	74.7812	75.0407	75.4724	74.5865	75.0634	74.8778	74.5186	75.2384	75.2943	75.1268	75.1977	75.0075	74.6967	74.9804	75.3501	75.2037	74.5231
Kytococcus_sedentarius_DSM_20547	20.1853	20.4839	20.2494	19.9903	20.5443	20.2211	20.2815	20.0594	20.5875	19.9817	20.0545	20.3222	20.1051	20.4345	20.2383	20.2902	20.2692	20.0681	20.3296	20.2667	20.263	20.1335	20.1384	20.4074	20.2556	20.1989	20.3617	20.1569	20.474	20.0792	20.0298	19.9471	20.0261	20.2754	20.1372	20.1507	20.3864	20.1261	20.5061	20.3309	20.4851	20.4691	20.5345	20.4802	20.3519	20.416	20.1976	20.4419	20.3802
Lactobacillus_acidophilus_NCFM	73.8961	73.7214	74.2035	73.9887	73.4803	73.7965	73.807	74.111	73.7389	74.0568	73.966	73.4122	73.9764	74.207	73.7755	73.4891	74.0306	74.0306	74.2909	73.7668	73.6969	73.4751	74.0585	73.7249	74.0551	74.2175	73.7913	73.4227	73.2392	74.0725	73.7022	73.9957	73.8087	74.0306	73.7336	74.214	73.9712	74.2874	74.1005	74.4306	73.5397	74.5424	73.9013	74.4202	73.7057	73.8384	73.8804	73.6078	73.8804
Lactococcus_lactis	65.8412	65.609	65.4276	65.7351	65.8458	65.4138	65.4845	65.7643	65.7581	65.2432	65.5783	65.3615	65.1033	65.6828	65.8965	65.2232	65.111	65.792	65.2493	65.1463	65.3769	65.3585	65.7059	65.3062	65.0787	65.5014	65.649	65.6305	65.5675	65.2693	65.2139	65.5906	65.7443	65.506	65.3093	65.9826	65.5598	65.5983	65.795	65.4814	65.2017	65.4691	65.3154	65.2355	66.2962	65.3907	65.732	65.6674	65.4784
Laribacter_hongkongensis_HLHK9	30.5867	30.5418	30.6383	30.4699	30.8561	30.535	30.4183	30.654	30.5474	30.2982	30.3071	30.6608	30.7539	30.5025	30.3925	30.4609	30.562	30.5508	30.3644	30.2701	30.3363	30.8842	30.2387	30.5552	30.4194	30.3891	30.6686	30.6866	30.5743	30.5362	30.4621	30.5317	30.3262	30.5103	30.4677	30.2533	30.6349	30.7652	30.5586	30.5945	30.4969	30.269	30.4654	30.6192	30.7955	30.5451	30.5384	30.5451	30.7562
Lawsonia_intracellularis_PHE_MN1-00	72.4144	71.8829	71.3415	71.8582	71.6629	71.386	71.3786	71.6629	71.5912	72.2932	72.0559	71.124	71.8508	71.653	71.9719	72.2957	71.2871	71.7593	72.2908	71.2278	72.491	72.2314	72.1128	72.3649	71.9397	71.3094	71.5195	71.4552	72.6962	71.9669	72.1795	72.3971	72.3155	71.8557	71.4429	72.2932	71.9101	72.6344	71.5788	72.1029	71.3069	71.5887	72.0114	71.8236	71.4157	71.7098	72.0312	71.8606	71.6233
Legionella_pneumophila_Corby	69.0405	68.9803	68.765	68.9507	68.8964	69.079	69.5392	68.7147	68.9645	68.9299	68.6831	69.0613	69.0316	69.2153	69.0543	68.61	68.7937	69.1422	68.0245	69.0178	68.7246	68.692	69.2647	69.0336	69.2212	69.3308	68.7137	69.0919	69.2044	69.2854	69.1946	69.1166	69.0267	69.3703	69.4217	69.1798	69.1807	69.1847	69.0534	69.2805	69.398	68.9862	69.2113	68.8421	69.1106	69.2894	69.2331	68.9645	69.0889
Leifsonia_xyli_xyli_CTCB0	22.3262	21.9554	22.2735	22.1102	22.2888	22.2616	21.9095	22.1629	21.8568	22.0847	21.7361	22.0745	21.7259	22.452	21.6867	22.1238	22.1799	21.9061	22.202	22.4588	22.1884	21.9452	22.0728	22.0014	21.8262	22.0966	21.8891	22.1476	21.8432	22.1561	21.8551	22.0728	21.8551	21.7837	22.2412	21.9214	22.1765	22.1799	22.3092	22.2701	21.9486	22.2224	21.9861	21.8619	21.9146	22.1714	22.0694	22.1731	21.9401
Leptospira_interrogans_serovar_Copenhageni	71.4477	70.8323	71.0818	71.6618	71.6378	71.1804	70.6662	71.4237	71.3216	71.1262	71.3909	71.1973	71.5889	71.1627	71.0303	71.4007	71.0792	71.0259	71.0694	71.2825	71.4806	71.136	71.2941	70.9771	71.4193	71.0064	71.3039	71.6049	71.2488	71.4282	70.9895	70.8723	71.0419	71.2133	70.7684	71.1902	71.0774	71.2808	71.319	71.43	71.3332	71.1174	71.4708	71.0499	71.1831	71.5889	71.1094	71.0028	70.8794
Leptothrix_cholodnii_SP_6	27.2516	27.1985	27.4514	27.3606	27.366	27.2523	27.3034	27.5053	27.4306	27.2382	27.0168	27.3122	27.3822	27.3001	27.2859	27.3774	27.5907	27.3714	27.2032	27.4622	27.1036	27.2893	27.4212	27.403	27.3606	27.1716	27.3983	27.288	27.2382	27.2705	27.2664	27.3983	27.2987	27.251	27.2853	27.3526	27.3963	27.3055	27.2792	27.3505	27.4501	27.2241	27.407	27.4434	27.2718	27.2907	27.3586	27.4615	27.4952
Leptotrichia_buccalis_DSM_1135	93.1556	93.053	93.1318	93.0872	92.8017	92.8225	92.8909	92.705	92.7942	92.8998	93.3445	93.8903	92.9667	93.285	92.8478	93.4025	92.5473	92.9519	93.3787	93.2359	92.9177	92.7377	92.9593	92.5786	93.0857	93.0991	93.0262	92.6321	93.4174	92.3644	93.7535	93.3742	92.6455	93.2419	93.3385	93.282	93.3728	93.0143	92.9073	92.0491	93.0084	92.2202	93.3861	93.0292	92.6946	93.0545	92.9177	93.0292	92.9147
Leuconostoc_citreum_KM20	67.8408	68.063	67.6092	67.9749	67.5996	67.2817	67.2913	67.2779	67.6111	67.2721	67.6321	67.5306	67.4732	66.7609	68.197	67.4923	67.5287	67.2817	67.6953	67.41	67.4521	67.8868	67.5019	67.1879	67.6494	67.1324	67.0998	67.7585	67.6628	67.5134	67.5268	67.6436	68.1013	67.1802	67.6264	67.6264	67.8045	67.5689	67.3124	67.1055	67.0998	67.5019	67.4349	67.7987	67.6053	67.0079	67.4349	67.6838	67.2817
Listeria_monocytogenes	73.9831	73.5192	74.1607	73.9784	73.6852	73.6641	73.7821	74.1958	74.0719	73.9516	73.8055	73.7728	74.1175	73.7109	74.1934	73.885	74.0614	73.7085	74.031	73.6256	74.1315	73.6548	74.2729	73.9492	73.892	73.7973	73.7506	73.9001	73.9551	73.8943	74.4832	73.8032	74.0602	73.6968	73.6817	74.1233	73.7401	73.5765	73.8113	73.8335	73.8219	74.0415	74.1163	74.1946	74.2098	74.114	73.7927	74.489	73.8347
Lysinibacillus_sphaericus_C3_41	79.6152	79.3493	79.8062	79.5176	79.7675	79.3544	79.3064	79.6926	79.595	79.7279	79.6833	79.3762	79.5361	79.759	79.5512	79.6143	79.2584	79.3476	79.7574	79.77	79.8171	79.5596	79.4124	79.462	79.77	79.4747	79.9458	80.1006	79.881	79.9786	79.595	79.5967	79.9694	80.1587	79.6446	79.3039	79.5664	79.9172	79.7187	80.1646	80.1612	79.8221	80.0872	79.8878	79.5445	79.7052	79.6126	79.8087	79.7161
Macrococcus_caseolyticus_JCSC5402	77.3634	77.9118	77.4793	77.0598	77.5201	76.5179	76.9978	77.5544	77.3324	77.7355	77.2769	77.8335	77.427	77.2867	77.2491	77.8514	77.0386	76.7693	77.3569	77.1887	77.3569	77.636	77.3389	77.8873	77.9559	77.2589	77.3487	77.951	77.4695	76.8476	77.5429	77.1202	77.1447	77.3928	77.6539	77.21	77.853	76.8297	77.8302	76.8133	77.3161	76.9815	77.871	77.9918	77.3144	77.5837	77.2524	77.8726	77.5217
Magnetococcus_MC-1	38.5178	38.802	38.4048	38.4953	38.4228	38.719	38.6973	38.4445	38.2859	38.5903	38.6749	38.262	38.4385	38.4722	38.5582	38.8484	38.7205	38.5245	38.6599	38.3996	38.5081	38.6315	38.4751	38.3779	38.7915	38.8215	38.5956	38.4886	38.6614	38.7497	38.8334	38.5716	38.4804	38.7781	38.5305	38.5073	38.4146	38.6913	38.5754	38.8334	38.5013	38.7115	38.7392	38.5821	38.6023	38.6846	38.5365	38.4258	38.7407
Magnetospirillum_magneticum_AMB-1	28.7346	28.7225	28.8637	28.9594	28.9559	29.046	29.2162	28.8247	28.9303	28.8424	28.8083	28.8034	29.0445	28.9162	28.9906	29.2992	29.3545	28.7062	28.9722	28.9459	28.8864	28.8977	28.9523	28.7218	29.0346	28.7466	29.0133	28.9623	28.9318	28.8218	28.8828	28.963	28.9864	28.9701	28.7998	28.8708	28.7707	28.9694	29.0261	28.8942	28.6842	28.963	28.9523	28.9076	29.0538	29.0148	29.1183	29.1013	28.936
Mannheimia_succiniciproducens_MBEL55E	65.3576	64.9295	65.034	65.2517	65.2681	65.5098	65.0742	65.3159	65.4083	65.3382	65.1279	64.846	64.937	65.1041	65.3964	64.7162	64.8117	64.6536	65.6724	65.5411	65.1563	65.2085	65.2323	65.0921	65.3233	65.3547	65.3934	64.7043	65.3979	64.761	65.471	65.3576	64.9982	65.4814	65.462	64.9445	65.0295	65.3666	65.2487	65.1205	65.2875	65.1414	65.6037	65.2696	65.641	65.5575	64.7207	64.9281	65.3397
Maricaulis_maris_MCS10	28.8285	28.7033	28.5139	28.6251	28.9047	28.7253	28.8506	28.6391	28.7584	28.9187	28.7914	28.9949	29.06	28.6031	28.57	28.8085	28.6051	28.6301	28.5309	28.7544	28.7945	28.7183	28.568	28.6181	28.9217	28.8846	28.6802	28.8736	28.6341	28.7173	28.6832	29.067	28.8245	28.7664	28.8436	28.8886	28.6482	28.5459	28.6822	28.9377	28.592	28.548	28.9377	28.5981	28.8375	28.6572	29.0379	28.7864	28.7323
Marinobacter_aquaeolei_VT8	39.1586	39.4138	39.5208	39.4966	39.2366	39.3147	39.3647	39.1968	39.6067	39.6106	39.4388	39.3662	39.5223	39.438	39.3584	39.4802	39.5879	39.2429	39.2312	39.4942	39.3639	39.6808	39.5114	39.3092	39.5746	39.4052	39.4357	39.0329	39.7159	39.3904	39.5528	39.4927	39.367	39.4068	39.4896	39.3405	39.6699	39.2507	39.2382	39.456	39.5504	39.3209	39.2983	39.5832	39.5099	39.3264	39.2179	39.4131	39.6504
Marinomonas_MWYL1	65.3682	65.4422	65.5834	65.5576	65.6866	65.4266	65.6825	65.4538	65.2881	65.1822	65.4986	65.7789	65.6309	65.6452	65.4667	65.7511	65.6859	65.7049	65.6608	65.3288	65.6588	65.5081	66.1707	65.7579	65.5542	65.0858	65.8808	65.6493	65.4965	65.6384	65.3974	65.618	65.6988	65.7871	65.2514	65.3241	65.8102	65.3879	65.4368	65.9181	65.5529	65.3254	65.6629	65.4463	65.7457	65.5984	65.8312	65.3227	66.2229
Mesoplasma_florum_L1	102.552	102.735	102.735	102.233	100.684	104.695	101.094	100.137	103.92	100.82	99.3619	101.595	99.5442	100.456	98.9973	99.0884	100	100.273	104.148	96.9918	102.826	103.692	102.279	101.641	106.518	102.188	100.82	99.4986	97.8578	99.9544	101.504	102.051	104.284	102.598	100.775	100.182	101.185	99.1796	102.689	98.4047	96.1258	97.8122	103.646	100.41	100.319	101.823	100.091	101.322	102.233
Mesorhizobium_BNC1	30.7531	30.9317	30.8498	30.9101	30.7655	30.9294	30.808	30.6882	30.692	30.8374	30.5938	30.6812	30.9271	30.6511	30.9209	30.8072	30.4756	31.0168	30.8165	30.9108	30.573	30.5938	30.958	30.8513	30.6719	30.6642	30.8111	30.6781	30.6665	30.8451	30.8134	30.8768	30.9054	30.59	30.8258	30.965	30.8567	30.8173	30.6843	30.9827	30.9464	31.0152	31.0392	30.6874	30.5784	30.8606	30.7469	30.832	30.917
Methanobacterium_thermoautotrophicum	65.2842	65.6226	64.8792	65.7322	64.8635	65.4818	64.9868	64.5192	64.7227	64.3686	64.6816	64.5877	64.9653	65.114	64.8596	65.0181	64.4429	65.3468	64.4918	64.6562	65.0885	64.932	65.0533	65.1335	65.3546	64.5818	64.3842	65.1648	64.3979	64.5427	64.2355	64.6953	65.1648	65.4915	64.4664	65.0729	65.0553	65.6911	64.7755	65.0768	65.1511	64.6386	65.0122	65.0709	64.4527	64.8127	65.2666	65.7928	64.8127
Methanobrevibacter_smithii_ATCC_35061	85.0005	85.1799	85.4185	84.7583	85.0764	85.4055	85.2447	85.4351	84.9488	85.2243	84.4864	85.2502	84.7638	85.6071	85.5775	84.7398	84.8803	85.0708	85.6349	84.9303	85.2354	84.6455	84.1535	85.1744	84.9321	84.5863	84.0869	85.5516	85.6182	85.4277	84.921	85.1836	84.6307	84.9691	85.3057	85.2206	84.9247	85.4166	85.265	84.9839	84.7398	85.4869	84.6307	85.6811	85.6201	84.5826	85.241	84.7231	85.2465
Methanocaldococcus_fervens_AG86	105.614	105.282	104.775	104.978	104.575	105.465	105.133	105.609	105.221	105.43	105.856	106.019	104.877	105.739	106.045	105.067	105.44	105.51	105.689	105.932	105.529	105.692	104.561	105.312	105.009	105.157	105.463	105.016	104.724	105.543	105.157	104.891	104.337	104.832	105.258	105.925	105.769	105.64	106.137	105.579	105.388	105.239	105.032	105.023	104.881	105.981	105.089	105.513	105.1
Methanococcoides_burtonii_DSM_6242	63.5243	63.5049	63.7367	63.6357	63.2732	63.4143	63.6491	63.6045	63.138	63.5257	63.3712	63.2226	63.2018	63.7858	63.0562	63.4737	63.1989	63.0652	63.4084	63.3385	63.1246	63.0399	63.5109	63.3653	63.5971	63.3682	62.8616	63.2434	63.2345	63.8912	63.1796	63.3876	63.45	63.0607	63.1588	63.0607	63.3088	63.3712	63.3816	63.6877	63.3786	63.8511	63.0057	63.0622	63.2538	63.3281	63.3965	63.3742	63.1409
Methanococcus_jannaschii	106.938	107.939	107.309	107.545	107.775	107.166	107.658	108.125	107.479	107.125	107.441	107.096	107.275	107.039	107.873	106.955	107.328	106.969	107.457	107.18	107.225	107.449	107.687	107.434	107.213	106.582	107.859	108.142	106.99	107.26	107.416	107.119	106.883	107.313	107.547	107.188	107.324	107.553	107.928	106.842	106.52	107.301	106.899	108.344	107.209	107.758	107.285	107.68	107.533
Methanocorpusculum_labreanum_Z	44.1728	44.7189	44.4556	44.0714	43.9017	44.6604	44.3366	44.4088	44.6233	44.245	44.4029	44.2976	44.6038	44.165	44.1962	44.6018	43.9758	43.9836	44.3269	44.1474	44.3795	44.3015	44.2801	44.1982	43.8959	44.1123	44.048	44.3971	44.6935	44.6682	44.1552	43.6579	44.1006	44.4146	43.7691	44.6623	44.4049	44.2762	43.8374	44.3912	44.1104	44.6272	44.5921	43.9134	44.3191	44.0831	44.4166	44.3288	44.5765
Methanoculleus_marisnigri_JR1	29.0567	29.4685	29.2054	29.6572	29.4685	29.3126	29.7488	29.3255	29.7802	29.6329	29.6186	29.284	29.7187	29.7959	29.6701	29.3784	29.5729	29.1353	29.6215	29.7345	29.6272	29.4256	29.6916	29.5815	29.5729	29.3756	29.7459	29.6129	29.367	29.3698	29.4099	29.4942	29.4442	29.6158	29.5128	29.2097	29.3512	29.4356	29.3641	29.5672	29.3741	29.6043	29.3327	29.5028	29.4599	29.6272	29.6072	29.4084	30.0047
Methanopyrus_kandleri	48.9558	49.5766	48.87	48.8965	49.5888	49.0885	48.8516	48.917	49.1784	48.8189	48.9374	49.2641	48.9374	48.3472	48.6985	49.1743	49.4642	48.6597	48.821	48.919	49.0354	49.0803	48.8659	48.8618	48.5759	48.9823	49.0783	48.9986	50.0483	49.0885	48.6903	49.889	48.8618	48.6617	49.4397	49.2355	49.6297	49.0436	48.9639	49.3601	49.0211	49.4785	49.2743	49.3928	49.1477	49.015	49.258	49.5459	49.258
Methanosaeta_thermophila_PT	60.9869	60.8457	60.9094	61.0426	60.0942	61.0406	60.3944	60.9591	61.3826	61.0684	61.4502	60.1478	60.3765	61.2255	60.7105	60.7543	60.8517	61.0983	61.0923	60.631	60.8676	60.9551	61.2414	60.9591	60.973	60.8776	60.8477	60.8557	60.1876	60.7185	61.5416	61.48	61.1042	60.2433	60.3248	61.2354	60.1956	60.4739	60.8557	61.1519	60.3447	60.6449	61.0187	60.4739	60.3526	61.0466	61.1619	60.5634	60.8318
Methanosarcina_acetivorans	60.005	59.6478	59.3572	59.5785	59.5792	59.566	59.8406	59.6361	59.6047	59.2184	59.244	59.5821	59.6873	59.8969	59.5368	59.1556	59.6091	59.6099	59.5303	59.3696	59.3491	59.5901	59.5785	59.7136	59.3966	59.7304	59.4886	59.6836	59.3404	59.4112	59.8757	59.5872	59.087	59.7216	59.55	59.4908	59.6675	59.6719	59.6047	59.2221	59.4258	59.2812	59.4857	59.6617	59.7859	59.3857	59.6179	59.3623	59.6018
Methanosarcina_mazei	61.3664	61.7979	61.3906	61.6882	61.5082	61.3594	61.7586	61.2206	61.7476	61.476	61.9346	61.46	61.2246	61.3413	61.7566	61.5304	61.5193	61.3976	61.3363	61.8662	61.644	61.2769	61.4931	61.9527	61.5012	61.4942	61.8491	61.8401	61.5555	61.5273	61.5324	61.0597	61.6812	61.6671	61.7596	61.2458	61.5022	61.4177	61.3232	61.5796	61.1583	61.2186	61.7104	61.5092	61.4388	61.3192	61.6168	61.1995	61.1552
Methanosphaera_stadtmanae	101.9	102.363	101.828	101.718	102.419	102.452	102.134	103.245	102.214	102.076	103.057	102.539	102.282	101.793	102.667	102.41	101.514	102.551	102.173	101.985	102.908	101.708	102.706	102.284	102.154	102.353	102.768	102.041	102.712	102.503	102.503	102.543	102.539	102.111	102.291	101.933	102.536	102.2	102.15	102.365	102.012	103.291	102.365	101.768	102.88	102.313	102.179	102.27	103.2
Methanospirillum_hungatei_JF-1	48.0074	48.1412	48.0627	47.8534	47.7961	47.8917	48.0668	47.3483	47.9551	47.9812	47.9571	47.6461	47.6572	47.5777	48.0154	47.8997	47.9963	47.8041	47.8736	47.7347	47.6934	48.0476	48.2399	47.7558	48.0758	47.627	47.9681	48.0497	48.1453	47.8615	47.8927	47.94	48.1604	48.2258	47.8675	47.7639	47.8977	47.9198	47.6512	48.2741	47.5395	48.2368	47.6763	48.2489	48.0044	48.257	47.9249	47.6803	48.6011
Methylacidiphilum_infernorum_V4	52.1953	51.9162	52.4592	51.6432	51.8085	51.6432	51.4703	52.1088	52.0178	51.2943	51.7964	51.8434	51.7933	51.7858	51.76	52.4774	51.9223	52.2575	52.0482	52.0952	51.8586	51.2973	51.4824	51.5931	52.1756	51.9829	51.9936	52.2408	51.9496	52.435	51.6765	51.9299	51.854	52.0482	51.854	51.8692	51.7114	51.6447	51.8267	51.6326	52.033	52.4516	52.3697	52.3515	51.4839	52.3333	51.804	51.7842	51.851
Methylibium_petroleiphilum_PM1	28.0689	28.0411	28.0884	28.3804	28.1569	28.0436	28.5533	28.0632	27.9107	28.0827	28.1985	28.236	28.0061	28.3363	28.3274	28.0224	27.8291	28.0811	28.2026	28.1251	27.8381	28.3078	28.1684	28.3315	28.1308	28.2271	28.1105	28.17	28.1953	28.232	28.1292	28.444	27.9808	27.8846	28.1569	28.3021	28.073	28.3241	28.1798	28.1227	28.1496	28.1521	27.9824	28.1692	28.126	28.214	28.0827	28.0142	28.1863
Methylobacillus_flagellatus_KT	36.484	36.5649	37.0299	36.7564	36.5786	36.8681	36.8521	36.6253	36.5877	36.7541	36.6675	36.4384	36.7051	36.8225	36.2811	36.8601	36.647	36.6265	36.8954	37.0459	36.6584	36.7211	36.8145	36.7381	36.7325	36.6151	36.6561	36.4202	36.6025	36.6481	36.4532	36.2618	36.949	36.7746	36.5182	36.5102	36.9969	36.4931	36.7552	36.4111	36.6116	36.7803	36.6903	36.9365	36.598	36.6253	36.729	36.6538	36.884
Methylobacterium_4_46	23.3024	23.438	23.4771	23.4504	23.6192	23.393	23.4444	23.19	23.6776	23.4073	23.6365	23.5118	23.5776	23.6464	23.4652	23.5558	23.4534	23.4444	23.5157	23.684	23.4702	23.5603	23.4029	23.6806	23.7103	23.294	23.5038	23.4811	23.633	23.6657	23.6221	23.5004	23.5167	23.538	23.4326	23.4623	23.343	23.5434	23.5707	23.5929	23.5835	23.587	23.436	23.6157	23.4459	23.5271	23.4167	23.6806	23.4677
Methylocella_silvestris_BL2	26.7987	26.9895	27.2557	27.0682	26.9326	26.9444	26.8715	26.9477	27.1561	26.9552	27.4105	26.8849	27.054	27.1611	26.8891	27.0515	27.1151	26.8983	26.8858	27.3804	26.9536	27.0632	26.91	27.1536	26.9192	27.0674	27.0883	27.0975	27.1996	27.1636	27.3084	27.2507	27.0532	26.9544	26.7527	27.1854	27.1578	27.0297	27.3143	26.7494	26.9544	27.049	27.2155	26.9285	27.0021	27.2448	27.1235	27.1335	27.0875
Methylococcus_capsulatus_Bath	27.9931	27.8184	28.0096	27.8618	27.8784	28.1998	27.9579	27.8959	27.9342	28.0375	28.2339	27.9776	27.867	27.9249	28.1346	28.238	28.0179	27.7771	28.2783	27.9011	27.8691	28.0137	28.1274	28.0892	27.9858	27.9807	28.2256	28.0799	28.0912	28.0819	28.1698	27.8329	27.8494	27.8877	28.0602	27.9197	28.2401	28.2618	27.7978	27.9125	28.1408	28.0447	27.837	28.0933	28.0468	27.7513	27.8825	28.0592	27.9228
Methylotenera_mobilis_JLW8	67.4802	67.7796	66.7853	67.7328	67.5176	67.4855	67.4615	66.9403	67.4201	67.6005	66.9242	67.1207	67.392	67.3532	67.6606	67.4735	67.6526	67.2864	67.6686	67.1942	67.6499	67.7034	68.1644	66.9269	67.2677	67.269	67.988	67.1995	67.2196	67.5778	67.3479	67.5256	67.4735	67.8076	67.9747	67.1367	67.3145	67.6579	67.1247	67.5791	67.7649	67.3973	67.4521	67.3425	67.3412	67.4401	67.2383	67.3559	67.6726
Methylovorus_SIP3_4	40.2535	40.7513	40.4957	40.7075	40.5091	40.8555	40.4979	40.1425	40.9856	40.3869	40.5898	40.6537	40.5652	40.656	40.2501	40.6795	40.2961	40.4452	40.6481	40.4654	40.5439	40.8365	40.6302	40.4374	40.8858	40.7692	40.406	40.0932	40.8723	40.7064	40.4082	40.8028	40.6078	40.7501	40.6952	40.3264	40.499	40.8869	40.4082	40.5349	40.5932	40.6392	40.5932	40.397	40.582	40.5237	40.6918	40.1806	40.1952
Micrococcus_luteus_NCTC_2665	19.9421	19.8684	19.785	19.9544	20.0364	20.046	19.8315	19.8124	19.9476	19.6457	19.9312	19.8602	19.8465	19.7741	19.8219	20.035	19.6389	19.7809	19.77	19.8124	19.8397	19.8875	20.046	19.9476	19.572	19.8055	19.9203	19.7782	19.8315	20.0022	19.7427	19.9148	19.938	20.0036	19.7249	19.8506	19.8042	19.8738	20.158	19.7509	19.7086	19.8588	20.1361	19.7577	19.8452	19.9066	19.7809	19.852	19.6375
Microcystis_aeruginosa_NIES_843	69.4493	69.2573	69.4411	69.5625	69.6359	69.5447	69.3636	69.3464	69.5447	69.0899	69.2148	69.1085	69.1544	69.4658	69.2717	69.5412	69.4178	69.0714	69.4212	69.605	69.568	68.852	69.0721	69.2497	69.1208	69.1366	69.389	69.509	69.2957	68.9418	69.5885	69.3725	69.5563	69.677	69.7305	69.367	69.3629	69.4068	69.4082	69.3128	69.4047	69.4438	69.2319	69.4329	69.6921	69.4061	69.4253	69.0454	68.961
Moorella_thermoacetica_ATCC_39073	49.3406	49.5902	49.2484	49.5793	49.5468	49.5522	49.342	49.4966	49.1453	49.323	49.4383	49.1738	49.5536	49.2592	49.3542	49.8954	49.3515	48.8767	49.0653	49.4206	49.1792	49.1751	49.2958	49.3067	49.1331	48.9052	49.1249	49.4627	49.1887	48.9595	49.5427	49.3175	48.4929	49.6146	49.4464	49.2145	49.2511	49.5942	49.1968	49.4735	49.2823	49.1629	49.6241	48.8767	49.3067	49.2945	49.3325	49.0232	48.9201
Mycobacterium_tuberculosis_CDC1551	27.9245	27.9389	27.786	27.8132	28.0638	27.9469	28.0518	28.0462	27.8612	28.1399	27.9886	27.8332	27.9077	27.8116	27.8765	27.8628	28.1455	27.9549	28.2264	27.9798	28.0414	28.1087	28.0911	27.778	27.9053	27.9533	27.9229	27.8244	27.9437	27.8204	28.1135	28.039	28.3634	27.9597	28.2464	27.8749	28.1127	28.027	27.8564	28.1375	27.7315	28.2721	27.9357	28.003	27.971	27.8644	27.9766	28.2721	28.2392
Myxococcus_xanthus_DK_1622	21.294	21.2936	21.2039	21.2769	21.3303	21.1923	21.2184	21.2446	21.2155	21.2457	21.0641	21.3107	21.2431	21.294	21.3982	21.2645	21.2678	21.3012	21.2366	21.2882	21.2849	21.3118	21.2177	21.0659	21.3078	21.2431	21.2903	21.229	21.44	21.3699	21.2551	21.3078	21.2958	21.1599	21.2547	21.2489	21.327	21.4146	21.3274	21.2468	21.1073	21.3205	21.1727	21.246	21.3154	21.1193	21.4196	21.1745	21.3779
Nakamurella_multipartita_DSM_44233	23.2356	23.0634	23.4454	23.1622	23.2882	23.2466	23.3986	23.1344	23.2495	23.2489	23.3552	23.1553	23.3778	23.0165	23.3327	23.2899	23.1015	23.235	23.1466	23.0807	23.2148	23.4026	23.1506	23.2893	23.2084	22.8721	23.2078	23.0269	23.2812	23.1789	23.2824	23.2882	23.1148	23.1894	23.2148	23.2737	23.1674	23.194	23.1882	23.4356	23.3229	23.0975	23.131	23.2882	23.3119	23.1917	23.2599	23.0934	23.1998
Nanoarchaeum_equitans	126.182	126.034	126.621	126.162	125.629	127.04	126.398	125.014	125.878	125.575	126.304	125.784	126.965	125.311	126.938	125.399	127.262	126.587	125.237	125.163	126.824	125.197	126.101	125.386	124.879	125.885	124.771	124.677	126.392	127.148	125.73	126.094	124.846	126.594	126.722	125.379	126.385	125.44	125.885	125.075	126.959	125.311	126.56	124.859	125.737	125.966	125.595	126.398	126.581
Natranaerobius_thermophilus_JW_NM_WN_LF	89.9472	90.1801	90.2848	90.0552	90.412	89.8155	90.1948	90.5436	90.4885	90.1959	90.3399	90.1824	90.2353	90.1554	90.4401	90.0158	90.7642	90.0079	90.0687	90.5583	90.3152	90.2139	89.9854	90.2465	89.9911	90.6427	90.2882	90.4806	90.2218	90.5605	90.5009	90.1914	89.6861	89.9269	90.3231	90.2026	90.2814	90.4108	90.2882	90.3647	90.2296	90.8531	90.143	90.2949	90.3748	90.6843	90.7293	90.4378	90.0372
Natronomonas_pharaonis	18.1992	18.2994	18.4667	18.3191	18.6234	18.6998	18.2611	18.4429	18.3758	18.605	18.1663	18.1861	18.4192	18.3191	18.215	18.3863	17.9779	18.1479	18.4877	18.5668	18.3823	18.248	18.2783	18.4864	18.3929	18.4061	18.2941	18.5549	18.3586	18.2032	18.2809	18.5391	18.5022	18.2546	18.2414	18.4074	18.3784	18.356	18.3534	18.3204	18.4798	18.3639	18.0714	18.1097	18.5865	18.3718	18.3441	18.493	18.1544
Nautilia_profundicola_AmH	86.1267	86.6906	86.0225	87.1268	87.9776	86.6572	86.9657	87.17	87.394	87.168	86.7928	87.3193	86.6886	86.6965	87.1936	87.3547	87.0973	87.2427	87.4529	86.1699	86.9558	86.9578	86.9696	86.443	86.3369	87.3665	87.4805	86.7908	87.6907	87.1936	86.7456	87.1445	87.4942	86.7692	86.8576	86.5157	86.9087	87.0698	86.8438	86.9853	86.6316	86.9892	86.7495	86.4587	86.9087	86.9382	86.9735	87.3979	86.8262
Neisseria_gonorrhoeae_FA_1090	38.4793	38.4923	39.0642	38.9124	38.6589	38.322	38.3479	38.483	38.9976	38.2036	38.6496	38.4479	38.4294	38.2591	38.5959	38.4109	38.6496	37.9352	38.2739	38.7736	38.5423	38.3923	38.4312	38.1499	38.4405	37.8945	38.1129	38.3479	38.5108	38.2757	38.3516	38.8902	38.2572	38.4664	38.2998	37.8149	38.5682	38.322	38.4849	38.2665	38.6829	38.694	38.0777	38.5164	38.446	38.905	38.5663	38.2313	38.6089
Neorickettsia_risticii_Illinois	72.6549	73.1514	71.7199	73.1845	72.5391	72.5143	72.7707	72.7583	72.1543	71.7861	71.9888	71.9971	72.1171	72.5143	73.0148	73.0686	72.7004	72.8866	73.2051	72.5887	73.6561	73.1927	73.1555	72.1792	71.9682	72.9197	72.2329	72.899	73.6602	72.7832	71.9061	73.9002	72.7873	72.266	72.4481	73.3044	72.8783	72.4398	72.3653	73.1803	72.7294	73.1307	73.2962	72.4026	72.9652	73.6147	73.0976	73.1969	73.3334
Nitratiruptor_SB155-2	58.341	58.0561	58.044	57.7108	58.6173	58.2789	58.341	58.4136	58.771	58.3756	58.4533	58.0993	58.3618	58.1028	58.2961	58.5172	58.5534	58.5275	58.4101	58.7468	58.2961	58.4947	58.5379	57.9301	58.7555	57.3654	57.9128	57.7764	58.3359	58.1787	58.3082	58.253	58.379	58.3428	57.9801	58.3739	58.4861	58.6294	58.4619	57.8368	58.3272	58.2202	58.1718	58.5258	58.3272	57.9232	58.215	58.0423	58.3376
Nitrobacter_hamburgensis_X14	31.0475	30.643	30.6151	30.6203	30.7352	30.7647	30.8022	30.8352	30.5968	30.6551	30.5325	30.8509	30.8378	30.7534	31.084	30.8161	30.3237	30.6664	30.83	30.6891	30.7125	30.9988	30.7978	30.6804	30.924	30.6577	30.6795	30.7961	30.5977	30.6925	30.8396	30.5655	30.9535	30.7674	30.9274	30.6386	30.3176	30.5003	30.8726	30.8013	30.7543	30.6969	30.5638	30.6229	30.5072	30.8013	30.5577	30.9605	30.6995
Nitrosococcus_oceani_ATCC_19707	49.8846	49.5096	49.637	49.407	49.7945	49.6909	49.8504	49.4132	49.4982	49.7479	49.6774	49.8473	49.1355	49.5603	49.4691	49.494	49.5085	49.867	49.8328	49.4412	49.5106	49.38	49.379	49.8712	49.3117	49.5873	49.6546	49.4919	49.5469	49.6733	49.4567	49.2557	49.4546	49.7499	49.7365	49.3645	49.5313	49.5313	49.552	49.7582	49.522	49.5759	49.8867	49.351	49.4691	49.5676	49.3241	49.7562	49.3873
Nitrosomonas_europaea	40.4469	40.0681	40.0376	39.9868	40.4965	40.2779	39.9639	40.3478	40.2982	40.5397	40.2588	39.983	39.9906	39.9385	40.0808	40.2029	39.833	40.316	40.1088	40.4151	39.9982	39.7872	40.2003	40.1012	39.8813	40.3579	40.1012	40.0478	40.1927	40.1889	40.0364	40.0465	40.3045	40.152	40.1508	40.1139	40.2041	40.6655	40.5333	40.1075	40.0351	40.2626	40.4533	40.0046	40.1164	40.5918	40.4965	40.0567	40.0821
Nitrosopumilus_maritimus_SCM1	75.8144	76.2406	76.3388	75.8875	76.4537	76.2949	76.1445	76.5644	76.7524	76.3346	76.485	76.3179	76.2949	76.1967	76.3993	76.742	75.7183	76.9467	76.7921	76.4035	76.2322	76.0149	76.0212	76.6897	76.0066	76.2155	76.5832	76.3221	76.368	76.7253	76.7106	76.2552	76.4495	76.7085	76.2636	76.1152	76.5372	76.2844	77.283	75.8102	75.687	76.1591	75.7663	76.203	76.4516	76.1946	75.9794	76.2489	76.4746
Nitrosospira_multiformis_ATCC_25196	40.6095	40.5184	40.6746	40.4364	40.487	40.8319	40.9893	40.6746	40.5735	40.9387	41.1803	40.7072	40.7555	40.9364	40.8196	40.2723	40.7207	40.1858	40.6668	40.6566	40.4971	40.2914	40.5971	40.3667	40.8016	40.8319	40.2656	40.2869	40.2892	40.8803	41.0994	40.6724	40.8443	40.7162	40.8432	40.8657	40.8342	40.4319	40.5162	40.7477	40.3813	40.5533	40.6859	40.9297	40.4611	40.7915	40.7836	40.4645	41.0623
Nocardia_farcinica_IFM10152	19.999	20.0175	19.9271	19.9872	19.9878	19.926	20.0198	19.9956	20.2238	19.985	19.8535	19.8821	20.0574	19.9198	20.0299	19.9467	19.8967	20.0063	19.949	19.8889	20.262	20.0192	19.804	19.9186	20.1249	19.8743	19.9883	19.9602	20.0541	19.7568	19.8164	20.103	20.099	19.9956	19.9597	20.1058	19.9293	19.8967	19.9439	20.0687	19.8523	19.8945	19.922	19.967	19.8495	19.9827	19.9878	19.8495	20.0563
Nostoc_punctiforme_PCC_73102	69.5669	69.8397	69.5664	70.0319	69.7658	69.8798	69.6925	69.7209	69.8653	69.7707	70.1705	69.8248	69.831	70.0106	69.9773	69.5795	69.8397	69.6833	70.141	69.5713	69.6157	69.8557	69.9401	69.7615	69.6374	69.6606	69.6476	69.8069	69.6973	69.4399	69.8257	69.7591	69.9653	69.648	69.7798	69.803	69.7461	69.8383	69.8219	69.9392	69.9947	70.0753	69.8909	69.8981	69.9358	69.7581	69.5944	69.5824	69.7272
Oceanobacillus_iheyensis	85.4046	85.17	86.073	85.4458	85.7619	85.8908	85.2626	85.174	85.777	85.0774	85.2596	85.3623	85.4781	85.8858	85.0945	85.8143	85.614	85.7116	85.1871	85.4237	85.4126	85.3824	85.7418	85.6593	85.3049	85.4448	85.5385	85.7911	85.2767	85.2908	85.4901	85.2163	85.5646	85.5103	84.8962	85.9673	85.8022	85.0412	85.8374	85.4599	85.0512	85.5465	85.6864	85.6069	85.1459	85.4378	85.2042	85.2898	85.313
Ochrobactrum_anthropi_ATCC_49188	32.6658	32.4896	32.4925	32.9407	32.684	32.9626	32.6738	32.8434	32.6548	32.6848	32.6621	32.6519	32.483	32.725	32.5758	32.899	32.6914	32.4142	32.4442	32.8603	32.8047	32.7148	32.608	32.5744	32.5678	32.8178	32.6935	32.6957	32.6921	32.8369	33.1235	32.8434	32.9348	32.8624	32.9831	32.9568	33.1118	32.5956	32.9809	32.7023	32.6599	32.687	32.7031	32.687	32.5788	32.6489	32.6131	32.7235	32.4274
Oenococcus_oeni_PSU-1	58.4538	59.1034	59.0004	59.7214	59.1854	58.7502	58.9793	58.7775	58.8469	58.9268	58.8007	58.8427	58.8889	58.7733	57.9787	58.9562	58.1616	58.9079	58.8406	58.7754	58.4706	58.891	58.8259	59.4923	58.458	58.7712	59.1244	59.076	59.0803	58.6114	59.3493	58.9814	59.0487	58.931	58.5967	58.2646	59.3451	59.0929	58.7271	58.4832	59.2884	58.8995	58.4096	58.4916	58.5883	59.1517	58.91	58.9941	58.4201
Oligotropha_carboxidovorans_OM5	29.4286	28.8226	29.2612	29.167	29.2279	29.1708	29.2402	29.2716	29.4524	29.1061	29.0414	29.0157	29.558	29.3278	29.3658	29.3639	29.2345	29.4914	29.4676	28.9958	29.2526	29.4239	29.2022	29.205	29.3829	29.5656	29.5475	28.9501	29.4162	29.3525	29.049	29.3021	29.2003	29.1622	29.3087	29.3411	29.3344	29.3801	29.5237	29.2184	29.1537	29.285	29.4904	29.3259	29.2716	28.8882	29.5875	29.3021	29.1965
Opitutus_terrae_PB90_1	26.8422	26.5263	26.7488	26.6439	26.8947	26.6451	26.7604	26.5459	26.6134	26.8238	26.7194	26.6238	26.7414	26.6543	26.7684	26.8445	26.7298	26.4831	26.7817	26.95	26.9033	26.7765	26.5592	26.7177	26.8584	26.9172	26.6099	26.6906	26.784	26.7004	26.7811	26.8445	26.7702	26.5748	26.9074	26.6722	26.8826	26.7921	26.8509	26.6704	26.8186	26.7494	26.8209	26.7396	26.9068	26.7091	26.565	26.7765	26.8705
Orientia_tsutsugamushi_Boryong	97.9818	97.88	97.6526	96.7999	96.9555	96.8118	97.4641	97.5659	97.2397	97.8292	97.6736	96.755	97.0482	97.138	98.3139	96.7251	97.8441	97.0482	97.3295	97.6018	98.263	98.3139	97.9818	96.5755	97.515	98.0955	98.0506	98.5982	97.5898	98.0446	97.3774	96.6233	98.3558	98.5114	97.3145	97.515	97.0871	97.521	97.0602	97.518	97.8382	97.8352	97.883	97.3175	96.8866	97.3026	98.8286	97.7245	97.6048
Paenibacillus_JDR_2	48.4228	48.336	48.3953	48.4956	48.6474	48.6388	48.445	48.6754	48.5269	48.4146	48.7197	48.6007	48.565	48.0637	48.3437	48.5149	48.3177	48.3433	48.4787	48.5862	48.4937	48.4406	48.1364	48.5872	48.565	48.3659	48.5438	48.4551	48.4353	48.7048	48.6918	48.7617	48.3505	48.2941	48.4426	48.4459	48.4016	48.6098	48.5472	48.4536	48.3789	48.7207	48.5419	48.4618	48.5689	48.7087	48.3799	48.6788	48.4483
Parabacteroides_distasonis_ATCC_8503	64.7132	64.7935	65.1659	64.5895	65.3321	64.8592	65.1638	64.3653	64.7837	64.9444	64.9214	64.5302	64.6398	64.6377	64.9682	64.9109	64.7691	64.8445	65.2252	64.7216	64.9759	64.6859	64.5749	64.5113	64.9535	65.0087	64.6678	64.6133	64.7223	64.7348	64.9242	64.2968	64.6315	64.5358	64.7055	64.8368	64.76	64.4729	64.5819	64.8843	64.9242	64.9954	65.1393	64.8822	64.8948	64.8857	64.9165	64.6189	64.556
Parachlamydia_sp_UWE25	75.4309	76.1292	75.7124	76.1638	76.0585	75.5441	75.456	76.0632	75.7061	75.6762	75.9059	75.9562	75.7517	76.307	75.6322	76.0018	75.456	75.909	76.1937	75.9373	75.1886	75.3947	75.7738	76.1513	76.0616	75.898	75.3208	75.5598	75.0345	76.1843	75.7627	76.1292	76.0852	75.832	75.7738	76.0144	75.6668	76.1229	75.6416	75.7502	76.1843	75.5992	75.9688	76.0018	75.7234	75.7061	75.8178	76.0994	75.8162
Paracoccus_denitrificans_PD1222	31.5554	31.33	31.367	31.5724	31.466	31.5835	31.4741	31.1557	31.3596	31.6588	31.4512	31.5015	31.2599	31.449	31.364	31.381	31.4978	31.3227	31.319	31.4039	31.8768	31.2931	31.4342	31.463	31.3101	31.4527	31.3249	31.5096	31.5111	31.4202	31.3973	31.3027	31.48	31.4749	31.4121	31.3012	31.1586	31.3042	31.4372	31.4062	31.2636	31.3382	31.3899	31.5473	31.3677	31.4283	31.4106	31.4135	31.5739
Parvibaculum_lavamentivorans_DS-1	29.4692	29.4303	29.5063	29.3767	29.3862	29.2817	29.3586	29.1167	29.2126	29.2066	29.1098	29.4009	29.2316	29.0675	28.9379	28.9941	29.204	29.153	29.4087	29.0943	29.5469	29.4199	29.0917	29.0252	29.1392	29.1694	29.3266	29.3318	29.4838	29.2299	29.4856	29.413	29.2593	29.1409	29.1211	29.1789	29.4985	29.4415	29.4104	29.229	29.2929	29.3862	29.2152	29.3802	29.5633	29.5616	29.3595	29.5598	29.6117
Pasteurella_multocida	68.9428	69.1591	68.2878	68.7764	68.6917	68.2697	68.3302	68.4663	68.3181	69.0426	68.5919	68.132	68.0594	68.3181	67.9112	69.0774	68.483	68.7219	68.3786	68.79	68.2788	68.3347	68.244	68.2319	68.182	68.2561	68.5752	69.0033	68.3665	68.5132	68.2046	68.8747	67.7887	67.4968	68.9307	68.5162	68.6902	68.7809	68.0594	68.4376	68.7204	68.5782	68.368	68.368	68.1245	67.7615	68.852	68.6403	68.4119
Pectobacterium_carotovorum_PC1	45.6262	45.4581	45.4843	45.4421	45.7942	45.7149	45.3577	45.6225	45.9754	45.5178	45.8146	45.3788	45.2835	45.4705	45.8459	45.5731	45.2362	45.4901	45.68	45.6029	45.6553	45.3839	45.6713	45.453	45.6997	45.3701	45.9397	45.5643	45.9005	45.4472	45.4967	45.7404	45.5716	45.5913	45.1729	45.6465	45.9376	45.4436	45.6255	45.2413	45.7593	45.5127	45.6931	45.8532	45.3061	45.517	45.3977	45.469	45.6298
Pediococcus_pentosaceus_ATCC_25745	72.3224	72.7505	72.2747	72.6703	73.1327	72.783	72.741	73.2187	72.8212	72.0587	72.8289	72.7601	73.1958	72.7104	71.8141	72.7257	72.6875	72.7371	72.6894	73.0926	72.6263	72.6454	72.8614	72.3893	72.7066	72.6664	73.1499	72.7027	73.3888	72.1906	72.483	72.1523	72.1466	72.1657	72.4123	72.3759	72.9799	72.8423	72.5995	72.5269	73.1843	72.374	72.5651	72.7601	72.7505	73.0582	72.5327	72.2613	73.2359
Pedobacter_heparinus_DSM_2366	67.7706	67.6807	67.6972	67.5275	68.0283	67.7193	67.4054	67.5737	67.8029	67.8979	67.7738	67.8548	67.3022	67.6687	67.6649	67.7162	67.5174	67.4225	67.7434	67.4965	67.6377	67.3142	67.5465	67.4313	67.6643	67.8548	67.9175	67.4604	67.4269	67.4946	67.4376	67.7763	67.7155	67.7858	67.6048	67.6782	67.632	67.7339	67.4655	67.6238	67.6947	67.6364	67.4187	67.8706	67.4009	67.6909	67.43	67.4617	67.4117
Pelodictyon_phaeoclathratiforme_BU_1	39.0357	39.6131	39.1837	39.3665	39.654	39.2667	39.5494	39.4327	39.5903	39.31	39.4291	39.482	39.7503	39.2498	39.2703	39.2077	39.4207	39.4952	39.5987	39.4375	39.1957	39.2559	39.547	39.2186	39.5434	39.3136	39.2138	39.6805	39.4796	39.0502	38.978	39.3389	39.4231	39.5385	39.1283	39.5205	39.3052	39.2559	39.245	39.4002	38.7145	39.5614	39.3184	39.0177	39.8393	39.1716	39.3304	39.2065	39.3004
Pelotomaculum_thermopropionicum_SI	54.1823	53.9406	54.0709	53.8671	53.7984	53.5567	54.0697	54.0531	53.7629	53.9655	53.6148	54.482	54.232	53.7321	53.943	54.1799	53.5769	54.1064	53.8648	54.0365	53.7297	54.3043	54.2901	54.6253	53.8861	54.0768	54.2924	54.3007	54.033	54.2794	53.9216	53.9133	54.2285	54.091	54.2557	54.0934	53.8991	54.0448	54.6538	54.0981	53.828	54.4559	53.937	54.2249	54.0046	54.2711	53.6124	54.0922	53.6231
Persephonella_marina_EX_H1	89.8571	89.6463	90.2854	89.9751	89.535	89.911	89.3748	89.4844	89.0678	89.8115	89.4338	89.196	89.3225	89.1454	89.277	90.0493	89.6581	89.4894	89.3461	89.567	89.4085	90.0493	89.1825	89.6986	89.3984	89.2146	90.0797	89.5771	88.9346	89.4709	89.395	89.3781	89.7879	89.449	89.0914	89.3562	89.2146	89.7576	89.3208	89.5906	89.9852	89.6395	89.793	89.6311	89.879	89.535	89.5164	89.68	90.164
Petrotoga_mobilis_SJ95	102.891	102.505	102.493	102.024	102.437	102.194	102.046	102.308	101.533	102.565	102.145	102.041	102.692	102.664	101.887	102.302	102.515	102.37	102.548	102.889	102.014	102.319	102.571	102.022	102.112	102.299	102.626	102.312	101.825	101.682	102.642	102.131	102.961	101.874	101.821	102.271	101.939	101.858	101.654	101.775	102.256	102.851	102.702	102.54	102.68	102.006	101.259	102.304	102.448
Phenylobacterium_zucineum_HLK1	27.8631	27.925	27.8291	27.364	27.5388	27.8121	27.8826	27.7612	27.7018	27.6458	27.7086	27.7612	27.6025	27.8758	27.7315	27.734	27.7086	27.6517	27.7128	27.6313	27.7637	27.7171	27.2884	27.5549	27.583	27.5448	27.5499	27.7765	27.6492	27.9242	27.9072	27.594	27.7994	27.5634	27.6967	27.5074	27.6831	27.6152	27.7374	27.8631	27.9148	27.5813	27.6279	27.7553	27.7612	27.678	27.5541	27.6407	27.4098
Photobacterium_profundum_SS9	64.4272	64.6967	64.4159	64.5566	64.727	64.7899	64.4248	64.6421	64.1784	64.7027	64.8677	64.5531	64.7454	64.5145	64.8042	64.7686	64.6593	64.6522	64.7484	64.7062	64.8826	64.5056	64.54	64.749	64.8879	64.4005	64.6629	64.6759	64.2146	64.6771	64.6314	64.4676	65.0031	64.6433	64.5626	64.7519	64.67	64.8487	64.7846	64.2871	64.233	64.5168	64.7793	64.6213	65.0838	64.5531	64.8576	64.6581	64.7757
Photorhabdus_asymbiotica	59.2328	58.8895	59.3229	59.1479	59.164	59.0132	59.3192	58.9934	59.1494	59.555	59.0593	59.3178	59.2094	58.9868	59.3229	59.4276	58.9341	58.9356	59.2929	59.2973	58.9956	59.1765	59.1303	59.1347	59.2658	59.2416	58.9788	59.1333	59.276	59.0161	59.0549	58.8089	58.8001	59.0476	59.2797	59.1684	59.4679	59.1062	59.4335	59.1069	59.0059	59.115	58.9268	59.1889	59.0374	58.7987	58.7196	58.8397	59.0974
Picrophilus_torridus_DSM_9790	103.997	103.312	104.452	103.859	104.055	103.954	103.839	103.736	103.721	103.68	104.39	104.027	103.265	103.043	104.25	103.904	103.999	104.401	104.614	103.792	103.816	103.438	103.163	103.271	103.671	104.66	104.964	103.967	103.729	103.017	104.524	103.492	103.677	104.027	103.315	104.731	103.416	104.174	103.731	103.135	104.18	104.476	104.327	103.809	103.874	104.014	103.826	104.049	104.107
Pirellula_sp	32.7956	32.8591	32.8545	32.9304	32.8212	32.7714	32.9258	32.5265	32.8189	33.0441	32.8408	32.7307	32.6713	32.6316	32.739	32.8057	32.5855	32.6092	32.5649	32.5434	32.7687	32.7316	32.8975	32.828	32.733	32.739	32.9441	32.664	32.8299	32.6723	32.728	32.6028	32.5859	32.8838	32.6554	32.8591	32.5046	32.7577	32.654	32.7508	32.738	32.8125	32.9783	32.6627	32.8331	32.7728	32.7586	32.8819	32.855
Polaromonas_JS666	31.8536	31.8603	31.7103	31.8336	31.8363	31.879	31.7763	31.8909	31.7736	31.8869	31.731	31.871	31.689	31.5544	31.5417	31.691	31.7903	31.855	32.0402	31.649	31.9123	32.0296	31.7263	31.685	31.7936	31.661	31.9496	31.6323	31.6263	31.9296	31.8903	31.9749	31.7283	31.6163	31.8956	31.7237	31.7277	31.8596	31.523	31.9203	31.595	31.9543	31.5744	31.9343	31.8443	32.0696	31.9109	31.9456	31.693
Polynucleobacter_necessarius_asymbioticus_QLW_P1DMWA_1	60.8324	60.7246	60.5926	60.1555	60.8172	60.9311	60.0674	61.0069	60.9113	61.1056	60.8142	61.0752	61.2027	60.626	60.9356	61.438	60.9417	60.5395	60.8476	61.4426	60.7474	60.6912	61.0586	60.8172	60.928	60.4469	60.969	60.9235	60.3239	61.0434	61.0206	59.9612	61.1011	60.8233	60.7155	60.1251	60.8233	60.6351	60.2374	60.1509	61.1041	60.9007	60.5637	60.5091	60.8567	60.7201	61.4183	60.9386	60.8263
Porphyromonas_gingivalis_ATCC_33277	50.1363	49.54	50.2186	50.0097	50.3299	50.4382	50.3787	49.7184	50.1546	50.5069	50.6106	50.2156	50.3757	50.5358	50.5846	50.1668	49.784	50.3025	49.8557	50.2186	49.9899	50.118	50.0417	50.1286	50.3894	50.9918	50.1088	50.2445	50.3757	50.0082	50.2628	50.0112	50.2888	50.2735	50.2156	50.487	50.0661	50.4397	50.3589	50.2933	49.7504	50.179	49.9792	49.9868	50.1363	50.6151	50.0249	50.0737	50.0676
Prochlorococcus_marinus_AS9601	92.2922	93.5603	94.0158	93.4973	93.0417	92.498	92.9745	92.6365	93.4616	93.4616	93.8038	93.8332	93.323	93.6715	93.7135	92.9241	93.5162	94.1985	92.7478	93.0501	92.6638	93.5645	93.2034	93.3629	93.1887	93.6757	93.3167	92.3048	92.7751	93.0669	93.9004	92.7793	93.1194	93.2642	93.2894	92.3048	93.365	93.4196	92.8465	93.4343	92.6617	92.5567	93.1131	93.1467	93.0165	92.8696	93.3314	92.3783	93.5897
Propionibacterium_acnes_KPA171202	26.4583	26.7519	26.8119	26.5704	26.7065	26.8426	26.5931	26.884	26.1367	26.8613	26.9133	26.6985	26.6077	26.9707	26.5464	26.5544	26.6544	26.6024	26.8733	26.7452	26.8439	26.553	26.6424	26.4369	26.7198	26.5637	26.888	26.3836	26.3569	26.7719	26.6184	26.7959	26.7559	26.6584	26.7092	26.876	26.892	26.4997	26.6838	26.7852	26.9774	26.9173	26.9146	26.992	26.7865	26.7892	26.5744	26.6745	26.2608
Prosthecochloris_aestuarii_DSM_271	37.3598	37.0895	36.755	37.0198	37.1257	37.2191	37.3891	37.1954	36.9069	37.1034	37.0811	37.0686	37.1675	37.1118	37.0491	37.4142	37.3542	37.3487	37.1146	37.2191	37.5145	37.0546	37.0923	36.8038	37.2469	37.2079	36.9	36.8386	37.3988	37.2874	36.9668	37.6246	36.9877	36.4958	37.4588	37.0853	37.5201	37.3152	36.9473	37.0003	37.0449	37.0282	37.1884	37.2637	37.4504	36.925	37.0518	37.3682	36.9139
Proteus_mirabilis	68.3401	68.5936	68.6312	68.7602	68.5658	68.5694	68.3518	69.2323	68.9841	68.3742	68.6599	68.5085	68.796	68.5614	68.6035	68.5408	68.9358	68.6904	68.0714	68.5488	68.4118	68.4879	68.5882	68.9707	68.8364	69.0997	68.1932	68.3482	68.1538	68.8435	68.419	68.8784	68.5936	68.7136	68.814	68.4942	69.0442	68.5614	68.857	68.4369	68.5005	68.6895	68.6017	68.0902	68.9653	68.6268	68.7629	68.5229	68.8722
Pseudoalteromonas_atlantica_T6c	63.9006	64.1451	63.5077	63.9636	63.8979	63.9033	63.4935	63.6357	63.9805	63.6689	63.8464	63.3668	63.4128	63.6228	63.4264	63.7631	63.9467	63.8254	63.9297	63.4426	63.3376	63.6547	63.8999	63.948	63.7048	63.3945	63.8281	63.5327	63.9731	63.4941	63.6682	63.593	63.7123	63.759	63.7685	63.341	63.4887	63.5544	63.4149	63.7841	63.7509	63.7549	63.7841	63.6465	63.5422	63.673	63.9758	63.3776	63.5036
Pseudomonas_aeruginosa	28.0795	28.1246	27.9937	28.1567	27.9779	28.017	28.0637	28.2365	28.0159	27.9426	28.0491	28.1664	28.2126	28.1175	28.3061	28.0502	27.8116	27.9002	27.8752	27.9138	28.1414	28.0523	28.0692	28.1452	28.3675	28.0089	27.9274	28.0871	28.079	28.136	28.0589	27.9752	28.0697	28.079	27.8513	28.0051	28.1078	27.9958	28.1181	28.1224	28.2311	28.0833	28.08	28.0708	27.9611	28.13	27.9437	28.0089	28.1822
Psychrobacter_arcticum_273-4	57.741	57.9307	57.8537	58.1533	57.8937	57.7482	57.6455	57.6783	57.7296	57.8152	58.4442	57.9464	57.4815	58.2331	57.8651	58.4171	57.4558	58.1433	57.9593	57.6398	57.5371	58.3273	58.3643	57.4387	57.6184	57.4016	57.6655	57.6883	57.7068	57.6797	58.0506	57.5214	57.9735	57.5913	57.6783	57.6569	58.1204	57.6155	57.7353	58.2916	57.4758	57.6897	58.0434	58.4242	58.2731	57.2447	57.7838	57.6598	57.9664
Pyrobaculum_aerophilum	78.8589	79.4188	79.4794	79.2242	79.5416	79.3949	79.422	79.3342	79.0455	78.9339	79.481	79.2465	79.6788	78.7105	79.9835	78.9945	78.7345	79.4427	78.6754	79.4204	78.5542	79.3598	79.2401	79.1013	79.0024	79.1987	79.2688	79.1652	78.8988	79.5815	79.3996	78.8796	79.2976	79.2896	79.0567	79.3119	79.5432	79.7681	79.288	79.1795	79.1173	79.288	79.1428	79.7458	79.2593	78.7408	78.9785	78.6308	78.8078
Pyrococcus_furiosus	96.1763	95.3145	95.9569	95.9744	95.9516	95.0091	95.5409	94.8107	95.5286	95.7357	96.1675	96.1465	95.1477	96.1307	95.6374	95.9183	95.9744	95.5865	95.4654	96.2342	95.0863	95.3917	95.7831	95.8656	95.5462	95.7041	95.3478	96.3887	95.6848	95.7041	95.7357	96.4361	95.2057	95.8323	95.476	95.0512	95.5321	96.3378	95.9709	96.0569	95.2004	95.7041	95.6989	95.1635	95.4514	95.7077	95.8165	95.8288	95.7866
Ralstonia_metallidurans_CH34	31.5544	31.526	31.5418	31.638	31.7569	31.4766	31.403	31.4488	31.5855	31.546	31.6938	31.7064	31.5728	31.3741	31.6806	31.5465	31.4072	31.3783	31.4819	31.8562	31.586	31.5954	31.4556	31.6081	31.3757	31.5013	31.4777	31.7027	31.5823	31.596	31.6317	31.3846	31.5444	31.7632	31.5928	31.4361	31.4304	31.5639	31.5134	31.5182	31.4225	31.4477	31.4782	31.3967	31.4361	31.433	31.6181	31.6491	31.4088
Renibacterium_salmoninarum_ATCC_33209	40.547	40.2338	40.4576	40.2535	40.5318	40.1902	40.786	40.606	40.4281	40.0145	40.2557	40.4641	40.1782	40.666	40.4008	40.3997	40.4652	40.1029	40.295	40.0374	40.4205	40.5918	40.2393	40.3353	40.4619	40.2491	40.4576	40.1356	40.188	40.3626	40.6791	40.3582	40.4281	40.6485	40.2273	40.535	39.9446	40.63	40.5863	40.5809	40.2207	40.7347	40.0996	40.176	40.7489	40.3517	40.0516	40.3703	40.4696
Rhizobium_etli_CFN_42	30.0443	29.8281	29.9782	29.7611	29.9596	29.5909	30.2775	29.8838	29.7934	29.7878	29.9862	30.1363	29.7442	30.2057	30.0693	29.9862	29.7781	30.0411	30.2331	29.8168	29.8354	29.9362	29.9935	29.599	30.2622	29.9927	29.8789	30.0984	29.9911	29.7894	29.7845	29.9411	30.2154	30.2008	29.6789	29.8676	29.695	29.8128	29.7813	29.9709	30.0137	29.8096	29.7926	29.8426	29.678	29.8225	29.7757	29.9854	29.8515
Rhodobacter_sphaeroides_ATCC_17025	29.9223	30.326	30.3863	30.3895	30.4382	30.4181	30.0389	29.7677	30.3757	30.2709	30.1469	30.4976	30.4414	29.8916	30.4001	30.4075	30.1077	30.2762	30.0579	30.1162	30.1247	30.1617	30.1988	30.1162	29.774	30.0283	30.095	30.2338	30.3779	30.4298	30.0558	30.2391	29.9594	30.2719	30.2921	29.8641	30.3842	30.3238	30.3122	30.1978	30.0685	30.0579	30.5166	29.9064	30.0929	29.8005	30.1692	30.1851	30.1543
Rhodococcus_jostii_RHA1	22.424	22.547	22.43	22.4193	22.5427	22.4442	22.5646	22.4703	22.7035	22.4429	22.4536	22.5877	22.5835	22.5303	22.5312	22.5535	22.5732	22.4459	22.3516	22.4343	22.6447	22.5959	22.5955	22.4892	22.4682	22.532	22.4279	22.5475	22.4403	22.2877	22.5316	22.475	22.5359	22.6015	22.631	22.685	22.3494	22.4617	22.5479	22.3837	22.3516	22.3293	22.5753	22.4964	22.5955	22.3962	22.4592	22.6006	22.6152
Rhodoferax_ferrireducens_T118	33.2753	33.2724	32.8651	33.1821	33.3915	33.2939	33.3119	33.0358	33.3241	33.1986	33.2445	33.1835	33.0085	33.2523	33.3449	33.2445	33.0379	33.1828	32.9648	32.9992	33.2129	33.2072	32.9476	33.1892	33.4123	33.1484	33.2452	33.2588	33.3556	33.1462	33.3162	33.0709	33.1641	33.375	33.1627	33.3319	33.4402	32.9074	33.1978	33.3355	33.1842	32.9598	33.081	33.0071	33.3986	32.9741	33.1347	32.7755	33.1218
Rhodopseudomonas_palustris_BisA53	31.2473	31.0981	31.0603	31.0903	31.3301	31.0747	30.9659	30.96	30.904	31.1268	31.1971	30.9385	31.2115	31.2186	31.0499	30.947	30.9581	31.2095	31.1346	31.0421	30.9248	31.1991	30.9769	31.0955	31.1144	30.8883	31.1138	31.2284	31.13	31.1059	31.2858	30.801	31.274	31.2291	30.9294	31.203	31.0265	31.1639	31.2173	30.9704	31.261	31.0538	31.0304	31.0304	31.2805	31.0597	31.3489	31.1776	31.1242
Rhodospirillum_centenum_SW	26.9909	26.9853	26.9195	27.0169	27.0307	26.9609	27.0064	26.9195	27.2092	26.9958	27.0583	26.9155	26.9479	26.9544	26.9382	27.1443	26.8011	26.9877	26.8254	27.1175	26.896	26.9049	27.051	27.0047	27.0923	26.9463	26.9609	26.9942	26.9658	27.1637	26.9074	26.9309	26.9033	27.0039	26.853	27.042	26.9017	26.6559	26.9909	26.9179	27.141	26.8766	26.8019	27.0323	26.8206	26.909	26.9431	26.8766	26.9439
Rhodothermus_marinus_DSM_4252	27.2015	26.7677	26.9627	27.0887	26.8174	27.1964	27.43	27.2258	27.2807	27.2065	27.0562	27.1568	26.6579	26.9658	26.8703	27.3193	27.2269	26.9932	27.2208	27.1182	26.9373	27.0145	27.0694	26.9993	26.7849	27.3396	26.9607	26.8754	26.8053	27.1842	27.043	27.1263	27.0318	27.2411	27.2004	27.0349	26.7687	27.238	27.1933	26.983	26.8174	26.8591	27.1436	26.9505	26.9932	27.0318	27.0968	27.1872	27.425
Rickettsia_prowazekii	100.913	101.993	102.777	102.865	101.564	101.895	102.192	102.974	101.495	101.386	102.291	101.698	102.24	102.331	102.033	102.225	102.632	101.342	103.315	101.84	101.833	101.945	102.378	102.665	101.491	102.621	102.062	101.201	101.317	101.335	103.166	102.345	102.777	101.397	101.931	101.48	102.338	102.116	102.091	101.597	102.705	101.902	101.873	101.546	102.49	102.196	102.156	102.476	102.309
Robiginitalea_biformata_HTCC2501	38.8839	38.3443	38.643	38.4643	38.419	38.4813	38.6704	38.3443	38.6061	38.3528	38.6184	38.5702	38.8547	38.5806	38.3632	38.2744	38.4681	38.4776	38.3982	38.2413	38.5371	38.4407	38.4993	38.5759	38.3755	38.4606	38.435	38.643	38.5125	38.5381	38.281	38.5229	38.5333	38.5116	38.488	38.7762	38.8017	38.7507	38.5333	38.5768	38.8452	38.8263	38.2252	38.436	38.5541	38.5645	38.178	38.1562	38.3698
Roseiflexus_castenholzii_DSM_13941	31.862	31.8246	31.9382	32.0298	32.0008	32.0247	31.9659	31.9485	31.8394	31.7626	31.902	31.7716	31.8749	31.9027	31.9976	31.7826	31.7232	31.9492	31.8543	31.9427	31.7471	31.6651	31.7671	31.922	31.7581	31.6793	31.3094	31.9446	31.6909	31.842	31.9201	31.6954	32.1034	31.6709	31.7613	31.791	31.5399	31.8562	32.0847	31.6593	32.0156	31.8136	32.0253	31.8956	32.137	31.6096	31.8175	31.7348	31.7013
Roseobacter_denitrificans_OCh_114	34.7986	35.209	35.1537	34.7656	34.8209	34.8151	34.7557	34.6863	34.9671	34.9704	35.1842	34.7135	34.8003	34.9596	35.171	34.8184	34.8795	34.915	35.024	34.46	34.8564	34.8597	34.8506	34.8209	34.9497	34.8523	34.6285	34.7631	34.7656	35.01	35.3155	35.1033	34.8292	34.8572	35.1363	35.1826	34.626	34.7449	34.8936	34.7127	35.2098	35.0637	35.0372	35.1875	35.0166	34.9852	34.849	34.9175	34.9307
Rubrobacter_xylanophilus_DSM_9941	27.1954	27.4606	26.9766	27.0567	26.7515	26.8666	27.1081	27.1215	27.4657	27.3126	27.403	27.1461	26.9519	27.4318	27.1749	27.4102	27.0752	27.1451	27.3332	26.9951	27.1975	27.2509	27.4061	27.0834	27.1235	27.105	27.4041	27.2705	27.2366	26.9786	27.2746	27.4277	27.3147	26.8481	26.8902	26.8759	26.993	27.2273	27.2324	27.1811	27.1287	27.1739	27.1461	27.103	27.4493	27.0197	27.0958	27.2684	27.0619
Ruegeria_pomeroyi_DSS_3	35.4349	34.7591	34.9122	34.9072	34.834	34.3673	34.7879	34.7591	35.1616	34.8109	34.7615	34.9928	34.7393	35.0743	34.7484	34.5031	34.9262	34.6019	34.6751	35.1937	34.871	35.0842	34.8406	34.8858	34.8825	35.0126	34.6019	34.4784	34.6249	34.6685	34.7583	34.7023	34.8644	34.62	34.8068	34.699	34.7722	34.7797	34.6916	34.9616	34.848	34.5039	34.8875	34.9319	34.4718	34.8167	34.8694	34.8768	34.8595
Saccharomonospora_viridis_DSM_43017	20.8313	20.4923	20.6741	20.6097	20.7482	20.6569	20.6798	20.7099	20.529	20.56	20.6659	20.5828	20.7833	20.5551	20.7034	20.3913	20.3799	20.6692	20.824	20.4027	20.5396	20.6081	20.6847	20.4793	20.4312	20.5828	20.639	20.6488	20.5062	20.5885	20.6138	20.7743	20.6586	20.6358	20.6618	20.5347	20.6007	20.5233	20.7132	20.6716	20.3962	20.5225	20.6374	20.9487	20.5649	20.3334	20.4785	20.6708	20.604
Saccharophagus_degradans_2-40	68.8947	68.6434	68.66	68.7001	68.5977	68.572	68.9162	68.3393	69.0263	69.0062	69.1454	68.6309	68.7555	68.7223	68.7805	68.4224	68.3733	68.7001	68.6773	68.536	68.9356	68.6863	68.4543	68.7105	68.5796	68.3968	68.7625	68.6918	68.8158	69.0755	68.8366	68.4446	68.5485	69.0042	68.4107	68.6136	68.2784	68.554	68.6046	68.3871	68.5166	68.4855	68.6669	68.6551	68.5443	68.7438	68.6039	68.5423	68.5201
Saccharopolyspora_erythraea_NRRL_2338	18.2296	18.1128	18.1817	18.0017	18.1883	18.0039	18.2024	18.2041	18.075	18.0302	18.0961	18.1378	18.1404	18.1141	18.2397	18.3161	18.1817	18.1584	18.1198	18.27	18.1422	18.0807	18.1782	18.1119	18.021	18.0618	18.2608	18.1044	18.1286	18.169	18.2191	18.3495	18.0776	18.1053	18.2191	18.1562	18.1352	18.2068	18.2639	18.0825	18.1756	18.2788	18.3592	18.1022	18.0759	18.2845	18.3082	18.1418	18.227
Salinibacter_ruber_DSM_13855	21.3262	21.2547	21.2053	21.1438	21.4169	21.4713	21.2889	21.0108	21.1216	21.0994	21.3413	21.3071	21.4673	21.3595	21.2022	21.1861	21.1418	21.1609	21.2365	21.2577	21.4058	21.169	21.3484	21.1529	21.1126	21.2909	21.4824	21.1005	21.428	21.3434	21.4451	21.1508	21.3595	21.2577	21.294	21.2365	21.4976	21.175	21.2395	21.1952	21.2355	21.5983	21.422	21.3565	21.4885	21.0702	21.5187	21.3917	21.1257
Salinispora_arenicola_CNS-205	21.1104	21.2062	21.1454	20.7065	20.984	21.2467	20.9784	21.1915	20.9557	21.1804	21.205	21.1104	21.186	21.0141	20.8778	21.1485	21.1896	21.1203	21.1896	21.1239	20.995	21.0098	21.0319	21.1043	21.1724	21.2498	21.0435	21.1111	21.0398	21.2197	21.065	21.1896	20.9717	21.084	21.1313	21.278	21.2437	21.0932	20.9576	21.0853	21.0165	21.1454	21.0932	21.2271	21.1645	21.0251	21.2148	21.143	21.0012
Salmonella_enterica_Choleraesuis	45.6846	45.9267	45.555	45.6372	45.9283	45.6993	45.7606	45.6838	45.7474	45.742	45.6411	46.0005	45.7723	46.0439	45.7676	45.8049	45.6155	45.7544	45.7653	45.8553	45.8041	45.6178	46.2178	45.8491	45.7288	45.6939	45.8499	46.009	45.7001	45.9671	45.8561	45.6667	45.8903	45.8561	46.0866	45.9454	45.6108	45.5666	45.8701	45.9454	45.6023	45.9197	45.756	45.9454	45.8421	45.7824	45.7467	45.9795	45.9089
Sebaldella_termitidis_ATCC_33386	105.358	105.388	105.604	104.742	104.91	105.468	105.061	105.794	105.546	105.692	104.776	105.311	105.444	105.143	105.276	104.844	105.295	105.248	105.452	105.561	105.223	105.253	105.483	105.22	105.248	105.422	105.46	105.435	105.434	105.215	105.687	105.499	105.428	105.507	104.995	105.29	105.81	105.443	105.149	105.066	105.538	105.759	105.067	105.121	105.596	105.563	105.353	104.684	105.745
Serratia_proteamaculans_568	45.2903	44.9793	45.1451	44.9588	45.28	44.9401	45.0423	44.7615	45.1284	44.8637	44.8727	45.4066	44.9266	45.3738	44.9305	45.0436	45.2254	45.2774	44.8817	44.9986	44.9504	45.0988	45.1547	45.2016	45.0481	45.1798	45.1412	44.9947	45.2819	45.0172	45.0346	44.8836	44.8694	45.0995	45.2029	45.3102	44.935	45.1348	44.8829	45.0551	44.8772	45.3391	45.0905	45.1348	45.0808	45.2113	45.1881	44.6883	45.174
Shewanella_denitrificans_OS217	66.3681	66.3816	66.0864	66.2539	66.3705	66.4332	66.3118	66.4681	66.2912	66.3674	65.9833	66.1428	66.5991	66.0595	66.6911	65.9008	66.3991	66.2047	66.3554	66.1253	66.5745	66.1301	66.2436	65.8706	66.4562	66.357	66.5887	65.9627	66.0372	66.0706	66.2824	66.2658	66.0809	66.0928	66.0277	66.4356	66.4229	66.1737	66.2586	65.9912	66.3666	66.2436	66.4158	66.0372	66.0166	65.9817	66.0396	66.3023	66.5427
Shigella_boydii_CDC_3083_94	47.3385	47.6418	47.8454	47.06	47.5898	47.5378	47.3994	47.4972	47.5228	47.4346	47.03	47.2848	47.3747	47.3879	47.4161	47.3094	47.5907	47.2495	47.1631	47.3676	47.149	47.149	47.6912	47.32	47.1649	47.2222	47.4373	47.2363	47.6012	47.4408	47.2786	47.4029	47.5942	47.6251	47.104	47.7256	47.4999	47.655	47.097	47.4426	47.2054	47.3385	47.4249	47.4858	47.5245	47.365	47.2301	47.5387	47.4963
Silicibacter_TM1040	33.1397	32.9995	33.1761	33.3903	33.2307	33.2125	33.2072	33.0627	33.2746	33.387	33.2286	33.6301	33.7039	33.5851	33.2532	33.5241	33.2447	33.569	33.0894	33.2993	33.6333	33.3399	33.0295	33.2232	33.3624	33.5251	33.417	33.2928	33.265	33.538	33.432	33.4759	33.2093	33.3539	33.2629	33.5198	33.2147	33.4074	33.3496	33.0113	33.4341	33.6986	33.3303	33.3581	33.2875	33.2307	33.6054	33.4491	33.1612
Sinorhizobium_medicae_WSM419	30.4664	30.4729	30.406	30.5454	30.4348	30.5054	30.4088	30.5054	30.4506	30.445	30.5556	30.3102	30.5556	30.3576	30.0593	30.3874	30.4218	30.6383	30.6011	30.2814	30.4729	30.4487	30.4608	30.4543	30.537	30.2266	30.2972	30.7907	30.3298	30.6318	30.5891	30.3846	30.4208	30.116	30.4673	30.7545	30.1811	30.3632	30.393	30.4478	30.6309	30.6597	30.5714	30.2907	30.2517	30.2907	30.5788	30.3725	30.4348
Slackia_heliotrinireducens_DSM_20476	29.1612	29.0912	29.212	29.203	29.1736	29.107	29.2775	29.3565	29.396	29.3982	29.344	29.0766	29.1466	29.2143	29.3847	28.8125	29.1748	29.2571	29.1217	29.3237	29.2481	29.352	29.3136	29.3599	29.3768	29.0709	29.133	29.291	29.1104	29.2639	29.1409	29.1183	28.9784	29.2007	29.3666	29.2515	29.2233	29.0089	29.1827	29.3497	29.3249	28.9874	29.3768	29.0032	29.0438	29.1409	29.4276	29.2312	28.7606
Sodalis_glossinidius_morsitans	42.216	42.0998	41.9147	41.6005	41.7325	42.2676	42.1686	42.051	42.1916	41.744	41.9663	41.9491	42.4886	42.2031	42.216	42.4585	41.7856	42.5704	42.447	42.1643	42.4312	42.2662	41.7583	42.4872	42.1686	42.2131	41.6694	41.8272	41.8573	41.962	41.8717	41.9233	42.008	42.0481	41.7856	41.9592	42.0797	42.0926	41.9334	42.0897	42.2605	42.1801	42.1701	42.2547	42.1127	42.2174	41.5374	42.4671	41.8674
Solibacter_usitatus_Ellin6076	32.4152	32.6965	32.7399	32.7183	32.5572	32.6494	32.5908	32.4613	32.5636	32.5878	32.6675	32.6275	32.6403	32.4963	32.6894	32.6423	32.7177	32.5552	32.6608	32.5336	32.5212	32.5784	32.5212	32.6262	32.6904	32.7379	32.4842	32.5616	32.4973	32.6426	32.6924	32.4919	32.5589	32.7119	32.5081	32.5703	32.5881	32.6278	32.6389	32.4543	32.5828	32.6578	32.6433	32.6016	32.8368	32.7358	32.7412	32.497	32.6598
Sorangium_cellulosum__So_ce_56_	18.5756	18.5147	18.6171	18.6139	18.7066	18.5265	18.6059	18.6382	18.5166	18.6601	18.6053	18.6101	18.5847	18.5286	18.534	18.4615	18.6377	18.6393	18.5019	18.6411	18.5564	18.6155	18.6131	18.67	18.5131	18.6422	18.663	18.574	18.5936	18.5374	18.5647	18.5206	18.4719	18.5233	18.3934	18.5727	18.7579	18.5259	18.6323	18.4575	18.4981	18.4666	18.5136	18.5134	18.6267	18.6401	18.6075	18.538	18.5545
Sphaerobacter_thermophilus_DSM_20745	25.0202	25.3236	25.3057	24.9835	25.3952	24.9979	25.2923	25.5097	25.0113	25.0417	25.1929	25.2726	25.1706	25.55	25.1392	25.2914	25.0614	25.0766	25.2824	25.0954	25.218	25.2323	24.8502	25.031	25.1992	25.1571	25.0927	24.8869	25.0659	25.2395	25.1187	24.8269	25.4596	25.5384	25.124	25.0095	24.9424	25.226	24.9603	24.8869	25.0578	25.1061	25.1768	25.1849	25.1455	25.1205	25.3665	25.0301	25.0775
Sphingomonas_wittichii_RW1	25.3504	25.0366	24.8235	24.9948	25.1533	25.0556	25.2018	25.0286	25.2988	24.9936	25.2509	25.1539	25.0943	25.0949	25.1582	25.2172	25.2264	25.1207	25.2466	25.1588	25.2958	25.5101	25.063	25.2694	25.1736	25.0157	24.9703	25.114	25.2792	25.1607	24.9875	25.1035	25.0372	24.9899	25.0882	25.3099	25.0495	25.1729	24.8757	25.0796	24.9439	25.3418	25.1496	25.1177	25.2288	25.1238	25.0882	25.4063	25.2208
Sphingopyxis_alaskensis_RB2256	26.7588	26.2039	26.0909	26.324	26.3562	26.4188	26.4269	26.2251	26.213	26.3885	26.3179	26.2866	26.2927	26.5237	26.1716	26.2977	26.3744	26.2887	26.3109	26.446	26.4127	26.4117	26.2473	26.3936	26.2685	26.1989	26.2655	26.3351	26.5015	26.2039	26.2019	26.554	26.3048	26.5146	26.329	26.4238	26.2604	26.4743	26.4228	26.3008	26.4531	26.5288	26.4541	26.4733	26.2271	26.4339	26.1454	26.3441	26.327
Staphylococcus_aureus_aureus_MRSA252	86.3871	86.0547	86.2659	86	85.7862	85.6871	85.8383	85.9557	85.6363	85.0393	85.7992	85.5438	85.867	85.9817	85.6063	85.5125	86.0313	85.6037	85.6063	85.9752	85.4616	85.8631	85.9022	86.0951	85.9452	85.648	85.6272	85.5125	86.2659	85.6376	85.8005	85.8005	85.3652	85.9752	85.519	85.8045	86.1421	85.0745	86.3806	86.3285	86.3389	86.0586	85.8566	85.8409	85.9192	85.8579	86.3741	85.8748	85.5073
Stenotrophomonas_maltophilia_K279a	28.0996	28.2552	27.9482	28.1088	28.0373	28.2941	28.1413	27.9637	28.2029	27.9857	27.9772	28.1236	27.9743	27.9178	27.8838	28.1173	27.9496	27.997	27.9262	28.2361	28.0684	28.0147	27.9765	27.9418	28.0918	28.1526	27.859	28.1576	28.1208	28.1031	27.8378	28.1024	28.2297	27.8463	27.9871	28.2014	28.0599	27.9729	28.2078	28.2389	28.2602	28.1095	28.0592	28.125	28.2715	28.3033	28.0118	28.0274	27.9673
Streptobacillus_moniliformis_DSM_12112	122.967	122.33	122.689	122.706	123.242	122.475	122.33	122.851	122.834	123.364	123.41	122.939	123.168	123.028	123.444	122.696	123.547	123.154	123.297	122.702	122.614	122.624	122.105	122.811	122.616	122.414	123.234	121.485	123.271	123.448	122.864	122.259	123.507	123.509	122.347	123.561	123.017	123.799	123.042	122.368	123.475	122.41	123.465	123.112	122.427	122.986	122.536	121.935	122.965
Streptococcus_pneumoniae_TIGR4	60.8942	60.6037	60.666	60.4239	60.4273	60.474	60.8596	60.5484	60.1351	60.9184	60.0573	61.0498	61.1882	60.4377	60.1904	60.9253	60.64	60.5397	60.6884	60.6296	60.4014	60.3201	60.5311	60.6314	60.538	60.2164	60.3512	61.1501	60.806	61.3507	61.0637	60.7922	60.7092	60.5086	60.6383	60.2873	60.749	60.1299	60.8371	60.6954	60.2907	60.8544	60.6677	60.0521	60.9634	60.5968	60.3495	60.6262	60.6971
Streptomyces_coelicolor	19.7816	19.8778	19.7729	19.8129	19.8216	19.8089	19.7666	19.71	19.8303	19.7242	19.8156	19.8525	19.6882	19.8647	19.8596	19.8849	19.7163	19.9023	19.8434	19.6561	19.5956	19.647	19.6161	19.8342	20.0377	19.8841	19.9376	19.7262	19.7919	19.6913	19.784	19.82	19.6716	19.7503	19.7353	19.7923	19.8612	19.8572	19.7274	19.7495	19.7915	19.607	19.6288	19.7867	19.9146	19.7119	19.6846	19.841	19.8521
Sulfolobus_tokodaii	119.153	118.943	118.617	118.59	118.182	119.163	118.884	119.208	118.464	119.585	119.103	118.835	119.095	118.966	119.245	118.578	118.652	118.874	119.068	118.649	118.538	119.216	118.974	119.499	118.663	119.72	118.804	118.469	118.655	118.543	118.862	119.412	118.511	119.237	119.082	118.717	119.336	119.041	118.927	119.016	118.737	118.771	119.246	119.176	119.181	119.033	119.184	118.862	119.005
Sulfurihydrogenibium_azorense_Az_Fu1	118.138	118.756	118.607	118.303	118.285	118.583	119.211	118.651	118.342	118.559	119.251	118.559	118.798	118.211	118.633	118.975	118.058	118.402	118.987	118.567	118.698	118.682	118.77	120.331	118.058	119.404	118.81	118.645	119.261	118.782	118.7	118.654	118.937	119.13	118.362	118.366	118.179	118.575	118.551	117.921	119.074	119.042	118.937	118.505	118.076	118.344	118.082	118.696	118.641
Sulfurospirillum_deleyianum_DSM_6946	62.4528	62.292	62.7672	61.7034	61.9374	62.1858	62.4901	61.6187	62.0307	61.5283	62.3609	61.7781	61.6589	61.9762	61.7967	62.4298	61.9575	61.9848	62.2375	62.3049	62.3796	62.3006	62.1341	62.2906	62.025	61.9992	61.8958	62.2044	62.2547	61.8599	61.8412	61.7723	61.758	61.9891	61.5843	62.1054	62.2016	62.4255	62.2863	62.2059	62.1571	62.1226	61.9776	61.801	62.3566	61.7106	62.3207	61.9633	62.0106
Sulfurovum_NBC37-1	54.2296	54.3709	54.1807	54.3868	54.2415	54.1107	54.2296	53.828	54.1279	54.1239	54.2388	54.2864	54.0064	54.042	53.9694	53.9641	54.5981	54.1847	54.219	53.8347	53.6986	54.0156	54.2032	54.0077	54.289	54.2349	54.1794	54.5994	54.2203	54.7183	54.2573	54.4488	54.3815	53.9509	53.7779	54.2124	54.3537	54.3775	54.0116	54.0116	54.1213	54.1952	54.5981	54.1781	54.1596	53.9073	54.1966	54.4937	53.7435
Symbiobacterium_thermophilum_IAM14863	27.9006	28.0488	27.8009	28.0103	27.793	27.8256	27.792	27.7742	27.8838	27.7653	27.7554	27.7702	28.1753	27.8216	27.789	27.8552	28.0063	28.0389	27.9787	27.9046	27.7979	27.7742	27.8018	28.0597	27.873	27.9075	27.9263	27.9263	28.2365	27.625	27.7564	27.787	27.9115	27.8927	27.7465	27.5223	27.9619	27.8433	28.1328	27.9036	28.1881	27.9273	28.0765	27.8404	27.8947	27.9066	28.114	27.9856	27.7989
Synechococcus_CC9311	43.0312	42.6302	42.4171	42.368	42.4493	42.7578	42.4339	42.741	42.6092	42.5419	42.6106	42.9962	42.7718	42.4689	42.3077	42.7297	42.5096	42.6232	42.6849	42.3119	42.1941	42.2432	42.5334	42.4872	42.8447	42.4381	42.354	42.3778	42.2109	42.6148	42.605	42.1338	42.9891	42.7634	42.7802	42.7718	42.4044	42.6512	42.8728	42.7942	42.748	42.762	42.7999	42.225	42.6134	42.605	42.4942	42.4465	42.3932
Syntrophobacter_fumaroxidans_MPOB	32.7846	32.5813	32.5917	32.4748	32.6639	32.5671	32.3608	32.6699	32.8769	32.7831	32.4107	32.827	32.2454	32.6088	32.477	32.4792	32.553	32.8188	32.4852	32.7027	32.6438	32.5448	32.9164	32.6237	32.6148	32.6759	32.5113	32.5835	32.4897	32.8687	32.6557	32.7771	32.7332	32.62	32.5247	32.4792	32.3847	32.6029	32.909	32.5046	32.3012	32.5857	32.7548	32.5589	32.7734	32.4792	32.9298	32.798	32.5649
Syntrophomonas_wolfei_Goettingen	68.9937	69.0379	68.8444	69.2163	69.0708	69.0278	68.6141	68.5635	68.7102	68.6811	68.7128	69.019	68.9329	68.7634	68.8886	68.9481	69.329	68.9747	68.9532	69.2366	68.7482	69.2252	68.69	68.6419	68.8051	68.9861	67.9599	69.0468	68.7887	68.4635	68.5761	69.3555	68.8899	68.5774	68.5584	69.1366	68.8823	68.9443	68.9658	69.3074	68.8077	68.3383	68.752	68.8709	68.9519	68.9949	69.0569	68.6318	69.3429
Syntrophus_aciditrophicus_SB	42.7259	43.0882	43.0617	43.5278	43.1644	43.604	43.5267	43.4593	43.2848	43.1036	43.2064	43.3069	43.0882	43.393	43.4957	43.0484	43.0495	43.16	43.3201	43.2737	43.372	43.2318	43.1721	43.5189	43.044	43.3444	43.562	43.3444	43.6791	43.351	43.2947	43.2329	43.1213	43.5499	43.2141	43.6923	43.2196	43.5057	43.5267	43.7951	43.245	43.3765	43.2649	43.129	43.0959	43.3301	43.1776	43.4405	43.2019
Teredinibacter_turnerae_T7901	43.8006	43.7773	43.4939	43.5274	44.1964	43.7849	43.7137	43.8821	43.6828	43.7732	43.6691	43.6822	43.7541	43.8609	43.5425	43.7691	43.7897	44.0389	43.687	43.5877	43.9896	43.7089	43.4096	44.0498	43.7027	43.6801	43.6712	43.8889	43.8075	43.9115	43.6363	43.689	43.3953	44.0581	43.3898	43.6116	43.9465	43.8677	43.6062	43.6534	43.8561	43.6068	43.8198	43.7404	43.7739	43.7212	43.7664	43.589	43.8403
Thauera_MZ1T	23.0274	23.5836	22.9423	23.3511	23.4507	23.2516	23.2804	23.3352	23.2759	23.1156	23.0601	23.2364	23.1178	23.2812	23.2227	23.2432	23.0616	23.2691	22.959	23.1201	23.0966	23.2873	23.3207	23.2022	23.2311	23.1178	23.1042	23.6558	23.4172	23.0548	23.4704	23.32	23.2934	23.3207	23.2941	23.3618	23.4438	23.0175	23.2918	23.146	23.4499	22.9879	23.2774	23.0859	23.2501	23.2546	23.2994	23.2842	23.1528
Thermanaerovibrio_acidaminovorans_DSM_6589	49.4663	49.6256	49.6936	49.6972	50.3772	49.2212	49.656	49.9979	49.7652	49.7616	49.6811	49.869	49.189	49.5952	49.5773	49.7187	50.3057	50.1571	48.9563	49.6847	49.3446	49.7205	49.3948	49.7312	49.7348	49.8958	49.9102	49.622	49.4789	49.1657	49.8439	49.4663	49.8994	49.6739	49.2409	49.912	49.359	49.7294	49.2784	49.4467	49.6704	49.8583	49.69	49.7151	49.6167	49.6113	49.2784	49.1209	48.9778
Thermoanaerobacter_pseudethanolicus_ATCC_33223	111.335	111.246	110.781	110.949	110.988	111.82	111.248	110.679	111.338	110.795	110.886	110.973	111.161	111.168	111.273	110.852	111.434	111.098	110.674	111.692	110.394	111.179	111.081	111.21	110.551	111.02	110.852	110.121	110.7	111.237	111.613	110.898	111.389	110.431	111.089	111.11	110.674	110.731	111.592	111.381	110.377	111.484	110.29	110.787	111.179	110.921	111.643	110.763	110.915
Thermobaculum_terrenum_ATCC_BAA_798	65.8914	65.8229	65.8033	65.9838	65.7044	66.3132	65.637	65.9283	66.498	66.1631	66.1827	65.8903	66.1751	65.9349	65.7066	66.1425	66.1001	66.486	66.2262	66.3447	65.6392	65.9642	65.8066	66.0707	66.124	65.8838	65.8946	66.1207	66.0664	65.9044	66.1729	66.3262	66.2892	66.1327	66.3012	65.9457	66.6556	66.4719	65.9327	66.2968	66.0392	66.036	66.4208	66.1751	65.9794	65.962	65.8805	65.7381	65.8229
Thermobifida_fusca_YX	19.1067	18.7286	18.8661	18.982	18.9662	18.9152	18.9594	18.9947	18.5665	18.7099	19.0203	19.0811	18.8543	18.9662	18.8337	18.7875	18.6962	18.7905	18.9486	18.7757	19.0458	18.7924	18.8621	18.8788	18.8032	19.0949	18.8563	18.7728	18.8464	18.8995	18.7924	19.0468	19.0595	18.9653	18.815	18.8366	18.7963	18.7836	18.9486	19.0546	18.8091	18.763	18.9967	18.9387	19.0792	18.9535	18.815	19.0743	18.6991
Thermococcus_gammatolerans_EJ3	62.5023	62.5377	62.7388	63.0331	63.2503	62.8867	62.6422	62.512	62.7677	62.5297	62.5297	62.8047	62.9993	62.8272	63.0444	62.9768	62.4219	62.9382	62.7002	62.5843	62.9237	63.4449	62.7259	62.3559	62.4122	62.031	62.8867	62.4718	62.639	62.4524	63.1521	63.0251	62.5329	62.4171	62.7002	63.0556	62.4026	62.2015	63.1473	62.5618	63.091	62.8562	62.3479	63.1328	62.6599	62.9977	62.7838	63.1264	62.4669
Thermodesulfovibrio_yellowstonii_DSM_11347	85.1112	84.3215	84.5924	84.4824	85.0455	85.0554	85.1982	85.0981	84.9979	85.4806	84.1195	84.8107	84.9076	84.6745	84.7024	85.0751	84.3822	84.6285	85.236	84.6383	84.9372	84.8436	84.3461	84.9519	84.3116	84.7828	84.5267	84.548	84.6761	85.4773	84.3527	84.8698	84.8485	84.5809	84.4446	85.1227	85.057	84.4922	85.0833	84.1688	84.7615	85.0012	85.4429	84.218	85.0931	85.2212	85.4429	85.4347	85.2639
Thermofilum_pendens_Hrk_5	71.6324	71.8981	71.4661	71.8446	71.5311	71.9191	71.7815	72.3663	71.8331	71.986	72.4753	71.5674	71.361	71.7796	72.2574	71.2253	72.3205	71.5387	71.3342	71.8885	71.2291	71.6802	71.9401	71.8407	72.1771	72.3052	71.8618	70.8335	71.9363	72.3243	72.1313	71.1641	72.0452	71.9841	71.5063	71.7605	71.533	72.1848	71.3304	71.6209	70.9902	71.6037	71.7337	71.9	71.8331	71.8503	72.0644	71.5731	71.1699
Thermomicrobium_roseum_DSM_5159	22.826	23.0421	23.0472	22.6031	22.9375	23.0506	22.6631	22.9375	22.658	22.9169	22.9289	22.7591	22.8706	22.9752	22.8672	22.9409	22.7763	22.8466	23.0695	22.7471	22.7334	23.0215	22.7146	22.7591	23.0472	23.0078	22.8483	23.0301	22.6906	22.5294	22.9238	22.6888	22.7814	22.4745	22.9392	22.4625	22.6494	22.7214	23.0524	22.8826	22.5911	22.7351	23.2084	22.7454	22.5791	22.7111	22.9289	22.5963	23.2307
Thermomonospora_curvata_DSM_43183	21.2684	21.4911	21.4515	21.3307	21.332	21.3969	21.5385	21.3664	21.4878	21.4391	21.4119	21.469	21.4703	21.5774	21.4606	21.5281	21.3203	21.3515	21.4651	21.4171	21.4456	21.5917	21.4638	21.3554	21.6787	21.5475	21.4807	21.504	21.5365	21.7085	21.5819	21.6689	21.4735	21.6099	21.5677	21.3534	21.7131	21.358	21.5722	21.5703	21.4742	21.6975	21.3853	21.3833	21.6008	21.482	21.556	21.6663	21.5995
Thermoplasma_acidophilum	80.5088	81.012	80.9941	80.0324	80.5177	81.2401	81.2066	81.1082	80.1576	80.7436	80.8443	80.1218	80.6049	80.7749	80.8666	81.0679	80.3746	80.9762	80.7033	81.0769	79.679	81.2781	80.4842	80.5736	81.5197	80.6251	80.4842	80.6877	80.3813	80.6139	80.9494	81.0657	80.5289	79.9228	80.9986	81.6315	80.7637	81.3967	80.9091	81.1439	80.3097	80.2583	81.097	81.0701	80.9113	80.218	81.5174	81.0567	81.2379
Thermoproteus_neutrophilus_V24Sta	59.8833	59.9477	60.5176	60.2385	60.7206	60.2853	60.4532	60.4024	60.418	60.7518	59.815	60.5332	59.9145	60.1312	60.3497	60.2326	60.3088	60.3205	59.8364	60.2053	60.9118	60.4493	60.0824	60.3771	60.0316	60.1077	60.4981	60.2834	60.0941	60.1604	60.9177	60.2931	60.9391	60.8084	60.8689	60.0707	60.018	60.3693	60.3263	59.7818	60.6874	60.2209	60.3439	60.219	60.176	60.8045	60.2814	60.947	60.6132
Thermosipho_africanus_TCF52B	98.1479	97.7878	97.4549	96.8599	97.2672	97.8639	97.3163	97.2081	97.318	97.896	97.7642	97.1456	97.7963	97.4498	97.2808	97.5377	97.6323	97.4447	96.6334	97.8267	97.2436	97.5495	97.7185	97.4278	97.7676	97.5918	97.6712	97.3484	97.8301	97.8453	97.5698	97.0982	97.5968	97.4464	98.0684	97.9264	97.9907	97.8876	97.9062	98.1242	97.7118	97.8893	98.1749	97.7692	97.7422	97.7845	97.6053	97.5292	97.8419
Thermosynechococcus_elongatus	41.0346	41.5243	41.457	41.1587	40.8392	40.9607	40.8221	41.4873	41.1613	41.0887	41.2458	41.1204	41.1679	40.9092	40.7561	41.2603	41.1309	40.8986	41.3395	41.0055	41.1164	40.9831	41.3197	41.0847	41.2629	41.0861	41.3764	41.3395	41.4596	41.2906	41.3764	41.1309	41.3514	41.0795	41.1151	41.123	41.3104	40.8986	40.9712	41.0913	40.9739	41.2194	41.2299	40.8617	41.1573	40.9989	40.8551	40.7389	41.2167
Thermotoga_maritima	72.8203	72.6397	72.5198	72.3392	72.2923	73.6211	72.6327	72.5615	72.9436	72.895	73.0374	72.2975	73.8104	72.9714	73.1226	73.1243	73.2824	73.1851	72.5459	72.8134	73.0878	73.1382	73.1868	72.9975	72.8776	73.0513	72.895	73.2094	72.9506	72.4173	72.796	72.8933	73.2129	73.0027	73.0479	72.0699	73.0861	73.2928	73.2355	73.0757	72.2923	73.0079	72.5407	72.9419	72.829	72.723	72.763	72.8464	72.7091
Thermus_thermophilus_HB27	20.3144	20.5725	20.3279	20.5186	20.3667	20.473	20.3161	20.5574	20.5574	20.3768	20.4359	20.3093	20.6738	20.0984	20.0377	20.4173	20.5472	20.3836	20.3616	20.4932	20.0984	20.4477	20.3026	20.1929	20.5793	20.5489	20.7379	20.0563	20.2199	20.3937	20.387	20.3448	20.5422	20.4663	20.257	20.1288	19.9719	20.3397	20.4932	20.3346	20.5017	20.2182	20.3195	20.1946	20.3363	20.4865	20.5017	20.171	20.3954
Thioalkalivibrio_HL_EbGR7	28.4114	28.2095	28.0055	28.0694	27.834	28.1191	27.9334	28.3454	27.9273	28.2693	27.9913	28.0227	27.8634	27.9902	28.2957	28.2176	28.0593	27.903	28.2653	28.1191	28.0471	28.178	28.453	28.0806	28.2287	28.3992	28.2632	27.8725	27.9131	28.1861	28.0542	28.3434	27.9466	28.1404	28.2166	28.108	28.3566	28.3241	27.9263	28.1607	28.0927	27.9223	28.1536	27.9923	28.2835	28.4205	27.8898	28.2044	28.248
Thiobacillus_denitrificans_ATCC_25259	25.3747	25.3305	25.411	25.386	25.0559	25.2318	25.2976	25.2783	25.3804	25.1739	25.3895	25.2363	24.9322	25.3792	25.0434	25.2011	24.8778	25.2522	25.2249	25.2352	25.0321	24.8551	25.2953	25.1013	25.2261	24.9629	25.2476	25.3271	25.2102	25.0797	25.2057	25.2805	24.9198	24.9878	24.9992	24.6974	25.1036	25.0695	25.006	25.2828	25.2136	25.1977	25.1387	25.0809	25.1728	25.2318	25.5097	25.1262	24.8528
Thiomicrospira_crunogena_XCL-2	60.0523	59.6334	60.3539	59.544	59.9043	60.2282	59.8038	59.8205	59.8875	60.023	59.9881	59.6585	59.3053	59.7186	59.8875	59.8847	59.8163	59.9685	60.0328	60.1179	60.3609	60.3148	59.7647	59.9657	59.7032	60.0788	59.5929	59.9476	59.5831	59.9699	59.8526	60.0509	60.0858	59.9378	59.5287	59.9266	59.9141	60.2408	60.2827	59.9294	59.8945	60.083	60.0788	60.1179	60.4223	59.9434	59.9601	60.0774	60.3372
Tolumonas_auensis_DSM_9187	50.2312	49.7851	49.7296	50.0894	50.0517	49.9427	50.0626	49.9159	50.0567	49.9863	50.028	50.1538	49.9516	49.9387	50.362	49.791	50.1231	50.0716	50.1776	50.4274	50.1994	50.481	49.8614	50.1875	49.9952	50.0686	50.2738	50.1648	50.3957	50.6406	50.3313	49.6929	50.3144	50.5523	50.0508	50.131	50.3392	50.0061	49.9943	50.246	50.0626	50.1945	50.0547	50.2282	50.1925	50.2966	50.0508	50.4195	50.2213
Treponema_pallidum	40.8794	40.0345	39.9522	39.6624	39.5922	39.7936	40.3121	39.8058	39.7844	39.8302	40.5836	40.7269	39.9522	40.3975	40.3914	39.4336	39.943	39.6471	40.0894	39.6136	40.2236	40.0315	40.3762	39.9369	39.9857	40.4128	40.126	40.3731	40.2846	39.6227	40.5836	39.9461	41.0015	39.9125	40.2145	40.0406	40.2846	39.8027	40.6476	40.2053	39.6807	39.9278	40.1108	40.1138	40.2114	40.062	40.3304	40.4707	40.0223
Trichodesmium_erythraeum_IMS101	84.2462	83.74	84.069	83.9458	83.9598	84.0104	84.3255	84.1203	84.3534	84.2875	83.8759	83.9612	84.414	84.0138	84.3867	84.2775	83.9405	84.161	84.5359	84.0437	84.1237	84.0617	83.758	84.6365	83.6961	84.2089	83.7207	84.4607	83.8286	83.8506	84.2502	84.2236	84.1696	84.0258	84.2915	84.1223	84.3568	84.2029	83.9911	84.107	84.1103	84.0304	84.2668	84.2369	84.2735	84.3781	84.0617	84.3281	84.3301
Tropheryma_whipplei_TW08_27	53.534	53.7286	54.3007	53.8103	54.1411	53.429	53.6625	53.7325	53.5963	53.6041	54.3202	53.1721	54.0088	53.0904	53.7286	52.8024	54.2735	54.0633	53.0087	53.285	53.5263	53.6002	54.4797	54.5887	53.1877	53.1021	54.8922	53.7364	53.5068	53.2344	53.1488	53.8298	53.4873	53.8571	53.9933	53.7014	52.8452	54.4097	53.4329	53.0048	53.8843	53.3667	54.3241	53.067	53.3939	53.1877	53.6897	53.9621	53.7325
uncultured_methanogenic_archaeon_RC-I	50.5669	50.7749	51.0115	50.5692	50.8446	50.656	51.015	51.1499	50.5234	50.8641	50.8652	50.9052	50.7441	50.9258	51.0173	50.9052	50.6983	50.9178	50.9933	50.5314	50.64	50.2514	50.8778	50.6949	50.9441	51.2207	51.1784	50.6206	51.1579	50.6663	50.8492	50.5749	50.9978	51.1567	50.9521	50.9029	50.7543	50.9807	51.2447	50.576	51.095	51.3328	50.7601	50.8332	50.8892	51.0607	51.1339	50.3497	50.328
uncultured_Termite_group_1_bacterium_phylotype_Rs_D17	86.9404	87.2089	86.2489	85.9154	85.6672	86.0903	86.916	85.175	86.375	85.7608	86.5377	86.6069	86.1391	86.1676	86.0496	85.9194	85.8503	86.2692	86.2774	85.4028	86.6557	86.9567	86.6353	86.3506	87.4001	85.9316	85.9357	85.6143	86.8428	86.1025	87.2252	86.8265	86.432	86.3465	86.0211	85.2726	86.9852	86.1147	86.5459	85.834	86.5703	86.3384	86.0089	87.4245	86.4401	87.8964	86.1106	86.6842	86.6191
Variovorax_paradoxus_S110	24.7108	24.8418	24.6045	24.6463	24.4962	24.7517	24.5203	24.7866	24.5996	24.7103	24.6355	24.7566	24.4317	24.6163	24.6271	24.8093	24.7472	24.698	24.6862	24.7787	24.7891	24.5883	24.6818	24.7566	24.6985	24.7089	24.7074	24.7182	24.639	24.5587	24.5681	24.6769	24.5883	24.6429	24.7143	24.5385	24.7108	24.8669	24.7074	24.7379	24.7433	24.7566	24.7896	24.5774	24.7965	24.4229	24.5912	24.6808	24.6375
Veillonella_parvula_DSM_2008	71.434	72.0683	71.411	71.4142	71.8711	71.807	71.6558	71.5802	72.3905	71.8021	71.2335	71.7134	72.3757	71.7709	71.9155	71.8563	71.6493	71.7051	71.457	72.0749	71.2532	70.7865	71.4685	71.5309	72.024	72.2771	71.761	72.1423	71.6164	71.6295	71.3666	71.4142	71.6903	71.0856	71.8251	71.6936	72.5877	71.7051	71.3781	72.3001	71.4636	71.9697	71.5687	71.858	71.4882	72.0913	71.7906	71.5786	71.6164
Verminephrobacter_eiseniae_EF01-2	28.1413	28.1074	28.1117	27.9616	28.313	28.0773	28.2317	28.3302	28.0287	27.9136	28.0157	28.3653	28.1887	27.9942	28.2127	28.1696	27.9622	28.0607	28.2853	28.1573	27.9825	28.273	28.2508	28.268	28.2884	27.9887	28.028	28.212	28.1327	28.372	28.2268	28.1573	28.2164	28.073	28.1997	28.0896	28.2662	28.2299	27.873	28.236	28.017	28.2834	28.1314	28.1917	28.1407	28.204	28.0724	28.0902	28.1585
Vibrio_cholerae	54.7763	54.2447	54.4251	54.4243	54.5994	54.434	54.3345	54.2571	54.6048	54.5994	54.5416	54.2358	54.3567	54.587	54.4065	54.2447	54.6368	54.7061	54.2509	54.5185	54.226	54.827	54.4669	54.1975	54.3025	54.2962	54.4936	54.5541	54.2464	54.2553	54.5807	54.0384	54.4198	54.4847	54.3238	54.1895	54.3016	54.4749	54.0135	54.4865	54.6199	54.7577	54.2153	54.3905	54.4607	54.6732	54.306	54.2864	54.2562
Wigglesworthia_brevipalpis	124.368	123.326	123.411	123.596	123.06	124.208	124.158	123.316	122.77	124.824	123.997	123.15	123.651	125.07	124.433	124.428	123.065	125.335	125.034	124.042	124.949	123.621	123.481	123.792	124.438	123.576	123.847	124.178	124.343	123.967	123.692	124.072	123.952	123.241	125.546	121.998	122.063	125.21	123.962	123.511	123.967	124.022	123.005	124.092	122.664	123.777	123.546	123.145	123.792
Wolbachia_endosymbiont_of_Brugia_malayi_TRS	94.6529	94.5492	95.046	94.4801	94.519	94.506	94.4326	95.5125	94.3981	94.9769	93.9316	95.1799	95.3483	94.4283	94.8084	93.383	94.2253	93.4521	94.2728	95.5211	94.2037	94.4413	94.4629	94.3721	94.6615	93.37	95.547	94.532	94.6788	94.2296	94.0525	94.4369	93.7329	94.7134	94.3203	94.4153	95.2188	94.1864	93.7329	94.4369	95.1496	93.9532	93.2664	95.141	95.6118	93.7329	95.249	94.0352	95.3008
Xanthomonas_oryzae_PXO99A	26.8305	27.0643	26.8128	27.2621	27.1224	26.7886	26.8187	26.6202	27.0607	26.9636	26.8886	27.0445	27.0276	26.8834	27.0599	26.8548	26.9599	27.0209	26.7614	27.1849	26.9217	26.754	26.8099	26.9379	26.9129	27.0915	27.0393	26.9687	26.782	27.0651	26.8136	27.2504	26.8746	26.9481	26.8665	27.0629	26.9158	26.6371	26.9018	26.9592	26.9209	27.104	27.0437	27.0298	26.9379	27.1055	26.8467	26.5768	27.1393
Xylanimonas_cellulosilytica_DSM_15894	15.829	15.7726	15.8084	15.8389	16.1781	15.7682	15.9552	15.9355	15.8004	15.7699	15.769	16.0546	15.9248	15.5954	15.7046	15.7708	15.8057	15.8129	15.7941	15.7341	15.718	15.7699	16.0089	15.8245	15.7422	15.5077	16.0027	15.684	15.6849	15.8424	15.7655	15.8093	15.71	15.9302	15.9346	15.8469	16.0161	15.7538	15.7341	15.6249	15.7932	15.8272	15.5542	15.8183	15.7932	15.7887	15.8433	15.8093	15.7297
Xylella_fastidiosa	40.9551	40.3095	40.2091	40.024	40.5907	40.4673	40.6581	40.3282	40.3798	40.826	40.4802	40.7083	40.4616	40.2191	40.1216	40.265	40.4759	40.6725	40.4042	40.6122	40.4013	40.3425	40.5763	40.265	40.5534	40.0456	40.1273	40.2206	40.2234	40.2464	40.2995	40.9379	40.5362	40.5548	40.0169	40.2105	40.3095	40.5118	41.0813	40.2607	40.2435	40.4845	40.3511	40.2335	40.364	40.387	40.4845	40.2507	40.5491
Yersinia_enterocolitica_8081	52.7392	52.7614	52.6069	52.6703	52.8454	52.9135	52.5174	52.6957	52.7567	52.8478	52.5459	52.7511	52.6632	52.8866	52.5642	52.6767	52.8177	52.8422	52.435	53.0371	52.5285	52.4897	52.9714	52.8621	52.3724	52.9135	52.8636	52.6133	52.6941	52.4722	52.6014	52.3772	52.6418	52.7186	52.866	52.6513	52.6125	52.2464	52.8082	52.7915	52.9468	52.7464	52.5721	52.6362	52.6687	52.7123	52.7068	52.5364	52.4889
Zymomonas_mobilis_NCIMB_11163	44.3549	43.875	44.2166	43.6367	44.3216	44.6782	44.6849	43.97	44.0983	44.3383	43.985	44.0183	44.3533	44.1833	44.3683	44.2049	43.5417	44.4033	44.0933	44.3266	44.3283	44.5716	44.4249	43.9983	44.6766	44.3316	44.1716	43.6833	44.5449	44.2916	44.3849	44.3083	43.9083	44.3233	43.8883	44.1316	44.5083	44.105	44.3566	44.3849	44.2883	44.6616	44.1399	44.0533	44.3316	44.0266	44.4699	44.3966	44.3083
[truncated: 156 more columns]

## Sheet: o2_OSC2
Acaryochloris_marina_MBIC11017	62.4015	62.4513	62.6086	62.9113	62.6127	62.7849	62.5509	62.695	62.5314	62.6252	62.5131	62.9588	62.7717	62.6498	62.5406	62.8192	62.3477	62.6327	62.6287	62.5795	62.4719	62.3397	62.5674	62.7774	62.3672	62.8455	62.7843	63.1099	62.3975	62.5571	62.7929	62.9382	62.247	62.8432	62.5995	62.9371	62.4467	62.7528	62.5142	62.5594	62.3191	62.8604	62.5818	62.9016	62.6899	62.5119	62.6098	62.3323	62.6979
Acetobacter_pasteurianus_IFO_3283_01	48.5176	48.2484	48.6592	48.3631	48.7142	48.8347	48.8605	48.4801	48.6978	48.5433	48.2952	48.7317	48.6802	48.7821	48.8137	48.5199	49.0816	48.8066	48.2566	48.7118	48.6802	48.3713	48.4403	48.665	48.6639	48.4556	48.823	49.1718	48.5866	48.3959	48.4965	48.5024	48.7235	48.4778	48.6393	48.5152	48.4661	48.5152	48.6077	48.9576	48.5351	48.5035	48.5644	48.6135	48.4298	48.4895	48.7341	48.9857	48.5503
Acholeplasma_laidlawii_PG_8A	129.664	130.506	129.606	130.04	129.655	129.583	129.41	130.074	130.157	130.148	130.274	129.619	129.117	129.588	129.572	130.045	130.204	130.002	130.481	129.162	129.955	129.883	130.274	129.799	129.396	129.903	130.31	130.267	129.621	129.489	130.49	130.272	129.309	130.22	129.815	129.948	129.138	129.556	130.051	129.495	130.765	129.847	129.856	129.63	129.675	130.664	130.083	129.52	129.777
Acidimicrobium_ferrooxidans_DSM_10331	9.35442	9.38298	9.61775	9.46546	9.30842	9.23704	9.50988	9.34966	9.35601	9.25131	9.28938	9.50195	9.44643	9.31794	9.35601	9.36711	9.29256	9.25607	9.30049	9.40836	9.42422	9.40836	9.46229	9.37822	9.28463	9.46229	9.39725	9.37505	9.58602	9.4845	9.52257	9.27987	9.5194	9.50671	9.41946	9.25924	9.59237	9.4734	9.55271	9.40836	9.4036	9.49719	9.3687	9.52416	9.50036	9.03875	9.30049	9.52574	9.54636
Acidithiobacillus_ferrooxidans_ATCC_23270	24.805	24.5169	25.0169	24.5368	24.7007	24.956	24.456	24.6855	24.7089	25.0474	24.7265	24.5567	24.7417	24.7792	24.853	24.8635	24.6071	24.538	24.7417	24.6387	24.7218	24.8635	24.7476	24.8495	24.8541	24.6024	24.5286	24.9923	24.8003	24.6117	24.6153	24.5567	24.805	24.6305	24.8635	24.8202	24.7171	24.6668	24.7534	24.2358	24.7815	24.5637	24.9232	25.0684	24.9806	24.7956	24.8225	24.6972	24.8647
Acidobacterium_capsulatum_ATCC_51196	24.627	24.8189	24.8506	24.8669	24.6382	24.6287	24.7778	24.8146	24.9371	24.9602	24.7983	24.6784	24.7221	24.5953	24.9576	24.8994	24.6193	24.7795	24.6347	24.7332	24.9311	24.5611	24.5936	24.7135	25.0236	24.7812	24.8197	24.7409	24.8009	24.8403	24.7983	24.8437	24.651	24.5602	24.8412	24.7409	24.9542	24.9876	24.8394	24.7598	24.7675	24.4172	24.6279	24.6313	24.8369	24.8137	24.7418	25.069	24.8377
Acidothermus_cellulolyticus_11B	16.3206	16.0632	16.3455	16.2874	16.3593	16.0605	16.2293	16.2486	16.1213	16.0189	16.4894	16.203	16.1352	16.2984	16.2362	16.3413	16.2874	16.3247	16.3178	16.2085	16.1601	16.304	16.2542	16.2901	16.3261	16.1725	16.4935	16.0162	16.4327	16.2348	16.1006	16.2888	16.2832	16.0549	16.1061	16.2583	16.2265	16.2071	16.0895	16.1199	16.1269	16.3981	16.5447	16.066	16.1988	16.2597	16.1518	16.3621	16.3856
Acidovorax_avenae_citrulli_AAC00-1	5.02368	5.06502	5.09237	5.1159	5.07583	5.15851	5.10445	5.08537	5.18522	5.09109	4.99951	5.15342	5.14197	5.18331	4.99506	5.12671	5.0364	5.13561	5.04784	5.05802	5.05039	5.19667	5.08791	5.12671	5.16042	5.13052	5.093	5.03958	5.12607	5.01287	5.04784	5.1089	5.11208	5.14006	5.13752	5.08982	5.03576	5.09427	5.15469	5.04784	5.11653	5.09046	5.04594	5.11081	5.04912	5.02495	5.16359	5.12035	5.06883
Acinetobacter_baumannii_AB0057	95.5579	95.382	95.3154	95.4317	95.0533	95.4389	95.6307	95.7924	95.2621	96.1664	95.525	95.1786	95.9985	95.5099	95.6458	95.3838	95.6609	96.0669	95.6245	96.0456	95.1217	95.7897	95.2674	95.2017	95.2399	95.9203	95.557	95.525	95.5819	95.6147	95.9718	95.4637	95.2745	95.5499	95.7666	95.6192	95.7569	95.0969	95.1066	95.5481	95.4762	96.1335	95.1697	95.35	95.0924	95.3909	95.7702	95.5659	95.7702
Actinobacillus_pleuropneumoniae_L20	78.1539	77.1674	76.9534	77.0418	77.5598	76.7781	76.927	77.1519	77.8189	77.4559	77.6234	77.5304	77.6576	77.4016	77.9817	77.4668	77.231	77.8918	77.6436	77.3722	77.1783	77.4218	77.5955	77.2109	77.6126	77.3427	78.1896	77.3241	77.2729	77.7289	77.67	77.0682	77.3396	77.7041	77.4296	77.4264	77.0635	77.7227	77.9181	77.6808	77.5505	77.4311	77.4978	77.6017	77.383	78.0081	77.8127	77.3225	76.8882
Actinosynnema_mirum_DSM_43827	2.73236	2.74974	2.76372	2.7455	2.72346	2.77516	2.69634	2.73406	2.74931	2.82601	2.77474	2.73745	2.71923	2.73575	2.64083	2.76118	2.66329	2.75101	2.73702	2.72685	2.72685	2.79211	2.69889	2.72685	2.77389	2.76838	2.71245	2.71923	2.78491	2.70312	2.73152	2.77643	2.76245	2.701	2.7099	2.77093	2.75737	2.72685	2.74253	2.75567	2.81796	2.72601	2.69889	2.71329	2.7722	2.72092	2.74253	2.71584	2.78279
Aeromonas_hydrophila_ATCC_7966	17.2902	17.373	17.4046	17.5687	17.4962	17.4757	17.4976	17.4368	17.3159	17.3921	17.3672	17.45	17.4786	17.826	17.5101	17.3254	17.6281	17.3804	17.5306	17.6091	17.4801	17.5248	17.4104	17.4962	17.1979	17.5453	17.409	17.4859	17.365	17.3027	17.62	17.6398	17.2888	17.4463	17.4603	17.4544	17.3452	17.247	17.3804	17.3811	17.3445	17.4522	17.5614	17.387	17.4529	17.483	17.5006	17.6384	17.5497
Aeropyrum_pernix	47.7477	48.0123	48.3811	48.7144	48.2582	47.9415	47.8456	48.3227	48.3644	48.7082	48.2207	48.2144	47.8727	48.0061	48.4936	48.1186	47.9581	48.6623	47.9081	48.1477	47.8769	48.2082	48.2582	48.8374	48.4686	48.5957	48.4707	48.6207	48.3519	48.0394	48.2144	48.6623	47.9519	48.1457	48.5644	48.554	48.029	48.6811	48.3165	48.1457	48.2644	48.8624	48.2019	48.5894	48.9103	48.3561	48.404	48.3936	48.7519
Aggregatibacter_actinomycetemcomitans_D11S_1	60.5183	60.6627	60.8547	60.5965	61.4919	61.5803	60.9907	60.4911	60.9822	60.5081	60.6848	61.4205	61.215	60.9805	61.2336	60.656	60.8412	60.989	61.1776	61.0773	60.9363	61.3883	60.3416	60.7834	60.8547	60.7035	60.8683	60.8412	61.3407	61.322	60.7868	61.1351	61.1351	60.7664	61.1623	60.5183	61.0247	60.9873	60.6271	61.0926	61.0399	60.9125	61.1368	61.1555	60.6509	60.7834	61.1096	61.0739	61.0365
Agrobacterium_radiobacter_K84	18.4124	18.2698	18.1807	18.297	18.4108	18.297	18.252	18.3227	18.295	18.3012	18.3458	18.2714	18.1628	18.2735	18.361	18.2677	18.4009	18.2567	18.2923	18.3075	18.3222	18.1953	18.2525	18.3914	18.3123	18.2986	18.3411	18.3096	18.3647	18.4224	18.1225	18.4575	18.2939	18.3212	18.3217	18.2137	18.4103	18.3615	18.3531	18.4454	18.3584	18.4433	18.3337	18.4019	18.2451	18.4365	18.317	18.3872	18.2247
Akkermansia_muciniphila_ATCC_BAA_835	30.1108	30.1632	30.2117	29.9338	30.1684	29.7804	30.4477	30.1462	30.0269	29.8866	30.0609	29.8945	30.0832	30.3166	30.0767	29.9272	29.665	30.0872	30.2445	30.1776	30.0413	29.7293	30.0583	29.8433	30.1239	30.0308	29.8617	30.2143	30.3952	29.9639	30.0033	30.0452	30.1671	29.9954	29.9692	30.2353	30.1462	29.7935	30.1711	30.002	29.8866	29.9089	29.8328	29.7843	29.9115	30.1016	29.8132	30.0072	30.0963
Alcanivorax_borkumensis_SK2	50.1313	50.5675	50.1224	49.803	50.7422	50.3371	50.0801	49.6416	49.7162	49.9732	50.3783	49.7585	50.2815	50.3015	49.7963	49.9276	50.2637	50.1424	49.9243	49.9176	49.8965	49.7696	49.6216	50.425	50.2748	49.9354	49.833	49.6427	49.9966	50.3338	49.7329	50.1135	49.8597	50.1435	50.257	50.0945	50.1479	50.0901	49.8898	50.1713	50.0745	49.6205	50.6009	50.0166	50.3594	50.2459	50.237	50.5263	50.1669
Alicyclobacillus_acidocaldarius_DSM_446	13.3239	13.4976	13.6215	13.5474	13.3031	13.4768	13.3332	13.3841	13.4536	13.4698	13.5092	13.6528	13.6181	13.4224	13.5254	13.339	13.5057	13.6412	13.5532	13.7061	13.6146	13.6192	13.6273	13.7061	13.7918	13.4502	13.4849	13.6343	13.7454	13.3367	13.654	13.4386	13.6296	13.4779	13.42	13.588	13.5405	13.4698	13.3286	13.676	13.5034	13.5208	13.5752	13.7466	13.7176	13.6157	13.317	13.4907	13.251
Aliivibrio_salmonicida_LFI1238	102.268	102.371	101.747	101.677	101.758	101.758	101.699	102.268	101.822	101.942	102.241	102.087	102.189	101.987	102.229	102.032	101.816	102.175	101.521	102.051	101.549	101.895	101.926	102.492	101.823	101.842	102.165	102.14	101.695	102.323	101.954	101.908	102.291	101.851	102.152	102.37	102.222	101.947	101.32	102.062	102.4	101.744	102.071	102.332	102.375	102.321	102.564	101.497	102.443
Alkalilimnicola_ehrlichei_MLHE-1	15.9927	15.8153	16.046	16.0706	15.8246	15.8082	15.7938	15.8471	15.8584	15.923	15.5745	15.8287	15.8184	15.9465	15.6585	15.6975	15.8235	15.802	15.9845	15.9537	15.6216	15.7374	15.9168	15.7292	15.8174	15.6554	15.9189	15.9496	15.9158	15.8051	15.9148	15.7836	15.6821	15.9732	15.7682	15.8574	16.2141	15.884	15.801	16.0214	15.9404	15.8235	15.7282	15.7426	15.8276	15.8738	15.6862	15.9568	15.7989
Alkaliphilus_metalliredigens_QYMF	96.9702	96.5659	96.3565	96.5507	96.4771	96.8102	96.798	96.7085	96.6319	96.9945	96.3649	96.968	97.0886	96.5568	97.2433	96.776	96.7783	96.6152	96.8473	96.4172	96.6145	96.9854	96.9202	96.8049	96.5242	96.4574	96.7032	97.0855	96.7108	96.4718	96.7207	96.7821	96.4271	96.5386	96.5333	96.5227	96.8102	96.9035	96.7191	96.9133	97.0226	96.509	96.682	96.402	96.4643	97.0506	96.7434	96.3998	96.2534
Alteromonas_macleodii__Deep_ecotype_	84.7217	84.0295	84.3906	84.2896	84.0572	84.0376	84.248	83.8966	83.9561	84.0694	84.0123	84.3328	84.2871	84.4021	84.0882	84.4958	84.5659	84.6051	83.7555	83.6626	83.8737	84.5627	84.2912	84.3344	83.9178	83.899	84.5725	84.7624	84.0849	84.4298	84.4371	84.0637	84.9426	84.3621	84.6874	84.2243	84.1004	83.917	84.2675	84.3483	84.3515	84.3491	84.3393	83.9104	84.1917	84.4355	84.7388	83.9161	84.3246
Ammonifex_degensii_KC4	22.7017	22.22	22.2897	22.0173	22.5937	22.5223	22.3612	22.3927	22.2549	22.2349	22.6884	22.3529	22.4625	22.4575	22.5489	22.1768	22.3578	22.2881	22.3844	22.3313	22.5007	22.7565	22.4459	22.3263	22.8429	22.6452	22.1153	22.2715	22.3147	22.4642	22.5672	22.5788	22.0655	22.3595	22.5705	22.3612	22.2765	22.3944	22.2931	22.9143	22.73	22.2997	22.3711	22.5057	22.4459	22.4841	22.524	22.5522	22.2382
Anabaena_variabilis_ATCC_29413	78.8862	78.9157	78.849	78.8578	78.3286	79.074	78.7485	78.846	79.0031	78.7964	78.9576	78.5778	78.8543	78.869	79.0711	78.8159	78.8088	79.087	78.8879	78.8832	78.7267	78.6818	78.6475	78.6529	78.758	78.9234	78.4969	78.5625	78.7101	78.8413	78.6824	78.7911	78.7468	78.732	79.0368	78.9204	78.4863	78.6954	78.9446	78.7096	78.9677	78.8602	78.9364	78.8478	78.722	78.6924	78.5867	78.592	78.6712
Anaerocellum_thermophilum_DSM_6725	90.4626	90.8041	90.1679	90.2863	90.8065	90.8374	90.1248	90.4071	90.3689	90.5057	89.7623	90.6734	90.0742	89.8079	90.2049	90.2308	89.6612	90.2074	90.3553	90.0804	90.5883	89.7142	90.8559	90.0681	90.2222	89.8622	90.7326	90.6734	90.0952	90.4539	90.9927	90.253	90.8719	90.5575	90.4749	90.2813	90.2444	90.2345	90.3035	90.2604	90.7079	90.1457	90.9816	90.179	90.3048	90.2148	89.7611	90.1137	89.9497
Anaerococcus_prevotii_DSM_20548	104.536	104.082	104.636	104.367	104.636	104.292	104.668	104.534	104.036	105.032	103.739	104.594	104.193	103.937	104.226	105.001	104.43	104.616	104.186	104.585	104.221	104.243	104.856	104.993	103.941	104.596	104.239	104.384	104.14	104.852	104.281	104.354	104.126	104.484	103.578	104.419	104.6	105.286	104.428	104.874	104.473	104.424	104.51	105.253	104.087	104.276	104.468	104.371	104.38
Anaeromyxobacter_dehalogenans_2CP-C	1.34411	1.33348	1.32151	1.33879	1.34145	1.28561	1.33614	1.3368	1.35874	1.40793	1.29226	1.3142	1.32749	1.39729	1.31021	1.37801	1.36539	1.34212	1.25637	1.31885	1.30955	1.3368	1.32218	1.36671	1.40394	1.33879	1.37469	1.36871	1.37469	1.3481	1.3707	1.36804	1.35209	1.37934	1.36671	1.33746	1.34943	1.31952	1.42122	1.36804	1.28429	1.34877	1.35807	1.35209	1.34611	1.2916	1.31154	1.35342	1.30689
Anaplasma_centrale_Israel	64.1753	63.6766	64.1933	64.1032	65.0075	63.8749	62.9766	63.5564	63.5714	63.6555	63.7066	63.9349	64.4397	64.0371	63.7336	64.7641	63.7877	64.1783	63.7216	64.1182	64.1723	63.3221	63.9229	63.8628	63.9049	64.0761	63.8027	64.004	64.1062	63.5534	63.4963	63.7156	63.7607	63.0547	64.1603	63.3371	63.4633	63.5954	64.7101	64.3826	63.8118	64.644	64.1543	64.5088	63.8388	63.8658	63.3581	64.1933	63.5023
Anoxybacillus_flavithermus_WK1	62.5116	62.5104	62.7691	63.1695	62.843	62.381	63.0019	62.8898	62.811	62.6176	63.1177	62.7321	62.7445	62.7186	62.4771	62.9761	62.742	62.9613	62.7482	62.6496	62.7728	62.7223	62.3465	62.6705	62.5313	62.8282	62.317	63.0303	62.4352	62.2628	62.6422	62.7876	62.8098	62.7765	62.8122	62.779	62.8874	62.6102	62.8369	62.6545	62.3897	62.9095	63.0586	62.997	63.0278	63.3802	62.4155	62.5868	62.3502
Aquifex_aeolicus	50.2595	50.2136	50.299	51.0282	50.8886	50.2324	50.4511	50.3324	49.9907	50.7178	50.3761	50.7261	50.199	49.8074	50.0199	50.499	50.2157	50.2907	50.9886	50.047	50.3157	50.2261	50.8886	50.3157	50.1407	50.4803	49.9741	50.5303	50.422	50.8053	50.5886	50.4115	50.1136	50.4532	50.3199	50.9573	50.6324	50.3949	50.2178	50.6303	50.5865	50.4595	50.4365	50.1782	50.3386	50.8053	50.0595	50.3761	50.5824
Archaeoglobus_fulgidus	55.2899	54.799	54.5783	55.7067	54.7203	55.2667	54.5366	54.5273	54.606	54.9796	55.1911	54.8932	54.7712	54.87	54.7203	55.1278	54.7249	54.7465	54.7141	54.9595	55.1401	54.8762	54.1152	54.5937	55.1417	55.0738	55.0383	54.7542	54.8515	55.3146	54.7697	54.924	54.799	55.1031	55.2003	54.4316	54.8577	55.4705	54.5705	54.8932	54.7512	54.7542	54.8005	55.293	54.8314	54.7774	55.0383	54.7126	54.9163
Arcobacter_butzleri_RM4018	122.812	123.202	123.174	123.358	123.178	123.059	123.159	123.07	123.042	123.205	123.063	122.952	123.006	122.98	122.822	123.194	122.997	122.98	123.634	123.079	123.721	123.835	123.652	123.295	122.519	123.245	123.889	123.217	123.919	123.205	122.647	122.987	122.917	123.293	123.55	123.216	122.576	123.401	122.795	123.354	123.15	123.159	122.572	123.534	122.703	123.44	122.105	122.778	122.457
Aromatoleum_aromaticum_EbN1	9.54718	9.34866	9.32669	9.29923	9.577	9.43968	9.41928	9.36749	9.35337	9.28824	9.40437	9.49697	9.42478	9.42556	9.29923	9.34945	9.39025	9.4389	9.53149	9.47029	9.38083	9.51109	9.52286	9.34631	9.50717	9.5566	9.56602	9.43419	9.46401	9.46401	9.27019	9.51344	9.62408	9.28903	9.34474	9.30864	9.34788	9.40437	9.50952	9.43576	9.44204	9.30943	9.50638	9.48049	9.31414	9.33768	9.58485	9.50638	9.50481
Arthrobacter_aurescens_TC1	22.9234	22.9721	22.7758	23.1159	23.0133	23.0245	22.7308	22.8597	22.8964	22.5728	23.0095	22.9316	22.9443	22.7376	23.0889	22.8522	22.9114	22.9256	22.7219	22.8177	22.9608	23.0904	22.8837	22.8702	22.8132	23.0327	22.8058	22.9638	22.8147	23.0133	22.7915	22.9436	23.0297	22.8597	22.9968	22.9174	22.8455	22.8237	22.9361	22.8013	22.9788	22.8739	22.8979	22.9383	23.05	23.0844	22.8702	22.7121	22.7825
Aster_yellows_witches-broom_phytoplasma_AYWB	107.745	107.078	106.936	107.072	106.671	106.066	107.202	105.825	105.714	107.004	106.739	104.831	104.93	106.214	106.128	106.72	106.208	105.986	106.338	105.745	106.128	107.153	106.294	107.116	106.646	105.196	106.77	105.739	106.683	107.307	106.171	107.535	105.066	105.949	106.424	105.751	106.899	106.708	105.492	107.307	105.331	106.813	105.072	106.757	106.862	105.98	106.208	104.992	106.152
Atopobium_parvulum_DSM_20469	89.2655	89.703	90.145	89.0932	90.0698	89.8621	90.0787	90.4167	89.1042	89.2677	90.2797	89.2942	89.7406	89.4622	89.6566	90.2046	89.6787	89.4467	89.0423	89.4865	90.2842	89.5881	90.2687	90.5118	89.334	89.5064	90.0809	89.0909	89.966	88.7904	90.3328	89.745	89.8687	90.2908	89.7362	89.829	89.4754	89.9085	89.9814	89.3406	89.4843	89.186	89.6677	89.882	89.8378	88.9981	89.3384	90.0102	90.662
Azoarcus_BH72	6.37312	6.20418	6.27952	6.36931	6.50629	6.313	6.31985	6.2856	6.30691	6.33126	6.3579	6.29169	6.3579	6.21864	6.32289	6.40964	6.30691	6.348	6.32137	6.27419	6.30539	6.37388	6.38757	6.38072	6.24832	6.30311	6.31224	6.44997	6.51922	6.43095	6.29397	6.27495	6.37388	6.40127	6.23995	6.41877	6.49183	6.36779	6.28332	6.2643	6.49867	6.35713	6.43095	6.4203	6.36627	6.34876	6.37159	6.41649	6.32517
Bacillus_amyloliquefaciens_FZB42	61.1069	61.2925	61.6246	61.4202	61.2318	61.2908	60.6731	61.4827	61.2899	60.9721	61.4362	60.9971	60.8543	61.3639	61.521	61.0819	61.2756	60.9757	61.247	60.6213	61.463	61.2194	60.8204	61.247	61.0007	61.4229	61.4684	61.305	60.956	61.8308	61.6915	61.0971	61.2827	60.84	60.8962	61.6353	61.1569	61.2979	61.8888	61.3613	61.04	61.3229	61.5059	61.3434	61.0524	61.1917	60.6017	61.339	61.0069
Bacillus_anthracis_Ames	87.8491	87.8617	88.4988	88.4899	88.5418	87.9366	88.4981	88.4551	88.5908	87.9567	88.6294	88.3223	88.1443	88.0509	87.9678	88.4113	88.2496	88.0027	88.4595	88.1161	88.3312	88.217	88.4172	88.2667	88.1688	88.1532	88.3179	88.128	88.4543	87.9344	88.5366	88.5129	88.6256	88.6538	88.705	88.0805	88.4921	87.9819	88.5789	88.4536	88.4825	88.2771	88.5596	88.4232	87.8528	88.3535	88.2548	88.24	88.1584
Bacteroides_fragilis_NCTC_9434	64.4412	64.9231	65.1085	64.5728	64.2438	64.7961	64.7523	64.824	64.5422	64.6552	64.4332	64.5509	64.3934	64.5888	64.404	64.6074	64.84	64.7217	65.0188	64.4931	64.9456	64.7682	64.9403	64.8553	64.8426	64.6506	64.5868	64.7622	64.8001	64.4951	64.5755	64.4233	64.6619	65.1277	65.2148	64.5735	64.8905	64.8573	64.5429	64.9191	64.927	64.8466	64.6233	64.503	64.7835	64.7961	65.0327	64.8313	65.04
Bartonella_bacilliformis_KC583	94.814	95.8747	95.84	96.1732	95.5122	95.1178	96.0452	96.7248	95.9866	95.1817	96.1332	96.0612	96.2744	95.9759	96.2851	95.952	95.6508	96.0985	95.5202	96.1172	95.6615	95.5176	96.4077	96.437	95.3976	95.7121	96.0026	95.6988	96.4743	96.5809	95.1125	94.9446	96.0159	95.3203	94.6754	95.6988	96.1652	96.0799	95.7681	95.6881	96.1598	95.5735	95.0218	95.5176	96.0746	96.7062	95.1578	95.8294	95.7787
Baumannia_cicadellinicola_Homalodisca_coagulata	118.748	118.28	118.808	119.608	119.537	117.677	118.286	116.599	119.047	116.539	117.649	117.546	117.774	117.736	118.046	117.557	117.889	118.993	119.526	120.065	119.51	119.053	118.514	118.552	118.65	117.524	119.004	118.019	118.182	118.46	119.271	119.276	118.542	117.997	118.378	117.655	119.135	118.928	118.367	117.655	118.716	118.493	118.939	117.557	119.657	119.102	119.058	118.618	116.588
Bdellovibrio_bacteriovorus	48.1377	47.8504	48.0867	47.6704	47.9205	47.969	47.8496	47.6704	47.545	47.7942	47.8028	47.8686	47.7215	48.0062	48.2026	47.5415	47.8089	47.8219	47.9318	47.8721	47.9551	47.7025	47.9811	47.7137	47.8054	47.8271	47.789	47.4558	47.8063	47.7405	47.8695	47.5285	47.5372	47.8002	48.1801	47.763	47.6895	47.7751	47.4316	47.9923	47.8798	47.8885	47.6384	47.6514	47.4541	47.9101	48.2459	47.6436	48.2719
Beijerinckia_indica_ATCC_9039	29.4737	29.5706	29.6986	29.4159	29.6897	29.5341	29.7777	29.7803	29.6719	29.5546	29.6008	29.695	29.8168	29.5048	29.5848	29.5812	29.5919	29.7101	29.7146	29.607	29.3102	29.6195	29.6417	29.6692	29.7634	29.6435	29.5741	29.591	29.5261	29.6568	29.6275	30.0488	29.6595	29.4497	29.7208	29.5892	29.4746	29.751	29.8541	29.6008	29.5715	29.527	29.7546	29.783	29.6568	29.4772	29.6221	29.6852	29.5972
Beutenbergia_cavernae_DSM_12333	3.568	3.62762	3.55467	3.63112	3.73142	3.6178	3.60868	3.63954	3.62692	3.58553	3.63954	3.7188	3.67181	3.54766	3.61008	3.60938	3.54345	3.68443	3.6185	3.63253	3.58343	3.54064	3.67461	3.69144	3.66269	3.6199	3.57712	3.65708	3.6683	3.70477	3.56519	3.49295	3.6213	3.64515	3.69285	3.61569	3.51329	3.57291	3.6171	3.76229	3.67391	3.6164	3.55608	3.68022	3.69565	3.61078	3.5687	3.57992	3.57712
Bifidobacterium_adolescentis_ATCC_15703	22.4439	22.9701	22.8494	22.7372	22.8226	22.8243	23.1963	23.0086	23.2918	22.9316	22.5344	22.7958	22.8528	22.712	22.6802	22.7305	22.9014	22.9282	22.9701	23.0271	22.5981	22.8159	22.9868	22.8193	22.6132	22.6701	22.9215	22.8009	22.5746	22.8561	22.7154	22.3953	22.8193	23.1427	22.764	22.888	22.7053	22.3518	23.0857	22.6768	22.8712	23.0237	22.7439	23.0606	22.888	22.6299	22.8712	22.9986	22.511
Blattabacterium__Blattella_germanica__Bge	92.6266	93.4347	93.9818	93.7811	94.0672	92.8876	92.3857	92.6768	94.027	93.3695	94.017	93.2691	93.4648	93.0482	93.4749	92.6417	92.8324	92.8123	94.2579	93.6656	93.5	94.6042	93.2741	93.9417	94.1776	94.4235	93.3845	94.3984	93.7309	92.727	93.5351	93.3092	93.3243	94.3533	93.4548	93.3594	92.3305	93.8212	93.7007	93.4648	93.7459	94.0069	93.4899	94.3231	92.7471	94.2228	94.0822	94.3081	93.9266
Bordetella_pertussis	5.45202	5.52934	5.45562	5.41696	5.42325	5.51226	5.44663	5.45382	5.44393	5.43314	5.31896	5.40257	5.48978	5.52844	5.33964	5.44213	5.41156	5.30457	5.39088	5.3711	5.43584	5.2803	5.40527	5.43584	5.33514	5.49158	5.34683	5.46731	5.40527	5.41516	5.55002	5.42145	5.39178	5.44663	5.24254	5.38279	5.45112	5.4727	5.39268	5.44303	5.56081	5.43404	5.42415	5.42235	5.51406	5.46101	5.44753	5.32615	5.4709
Borrelia_burgdorferi	131.084	132.03	130.417	131.597	130.628	129.946	131.091	131.356	130.486	130.858	129.391	130.751	131.321	130.643	130.808	131.275	130.666	132.122	130.98	130.682	131.934	130.372	131.061	131.425	131.471	132.014	130.59	131.731	130.712	132.037	130.306	130.402	130.609	129.701	131.206	129.579	130.655	131.245	130.552	129.82	130.498	131.218	130.161	131.654	131.62	130.184	129.866	130.781	131.984
Brachybacterium_faecium_DSM_4810	4.21539	4.10544	3.99362	4.07537	4.19001	4.01241	4.01147	4.11014	4.04906	4.1092	4.07725	4.14679	4.1092	3.97483	4.1233	4.16464	4.07913	4.08853	4.16934	4.02745	4.11578	3.97859	4.03685	3.95603	4.1872	4.08007	4.12706	4.13927	4.0453	4.20129	4.03027	4.16182	4.03403	4.03121	4.15243	4.08665	4.07443	4.1045	4.14867	4.0998	4.05376	4.08477	4.07255	4.19847	4.0998	4.08289	4.06692	4.04624	4.10074
Brachyspira_hyodysenteriae_WA1	137.519	137.078	137.49	137.199	137.192	137.558	136.558	136.858	137.277	137.314	137.374	137.337	137.133	137.172	137.059	137.084	137.454	136.876	137.286	136.801	136.75	136.956	136.945	136.94	136.789	136.693	137.148	137.736	137.078	136.926	136.841	136.987	137.254	137.804	137.275	137.127	136.97	137.533	136.888	136.657	136.604	136.909	137.517	137.717	137.037	137.254	137.388	137.166	136.988
Bradyrhizobium_BTAi1	11.5116	11.4869	11.4999	11.3903	11.3323	11.354	11.2652	11.5094	11.3808	11.5419	11.4124	11.4319	11.4263	11.5129	11.5038	11.4856	11.3955	11.3912	11.4696	11.4977	11.3644	11.3691	11.4843	11.4505	11.4237	11.4198	11.5029	11.3817	11.3432	11.4453	11.4384	11.441	11.4349	11.4042	11.3765	11.5233	11.5116	11.4029	11.37	11.5302	11.5107	11.5116	11.309	11.3548	11.3986	11.4336	11.5168	11.399	11.4652
Brevibacillus_brevis_NBRC_100599	46.798	47.2072	46.7051	46.9922	46.7605	47.159	46.8736	46.8747	46.7331	46.868	46.8394	46.7381	47.0191	47.0146	47.234	47.1932	46.6223	47.0717	46.9872	46.8512	47.2743	46.9687	46.9906	47.2038	46.8842	46.9855	46.9379	47.2155	47.0779	46.8932	46.8725	47.2586	47.1669	46.9648	47.0711	46.9637	47.0174	47.1445	46.821	47.3085	46.9402	46.8853	46.9721	47.004	46.985	46.9911	46.8115	46.6867	47.0891
Brucella_abortus_S19	28.0763	28.2495	28.362	28.2473	28.2225	28.0864	28.5769	28.2225	28.2327	28.2777	28.362	28.0301	28.1494	28.0706	28.1168	28.4014	28.2124	28.2349	28.5094	28.2799	28.3058	28.263	28.5848	28.1033	28.2012	28.2462	28.5094	28.5038	28.353	28.0369	28.146	28.3722	28.344	28.4869	28.0043	28.4734	28.0346	28.236	28.2383	28.2203	28.0504	28.3845	28.1876	28.1584	28.3418	28.3047	28.3575	28.2889	28.4802
Buchnera_aphidicola	117.923	119.011	118.785	118.333	119.94	118.736	120.667	119.775	118.363	119.176	117.52	119.952	119.622	117.875	118.486	117.783	119.805	118.382	120.856	119.928	118.577	119.042	119.378	118.718	120.178	119.359	118.186	118.644	117.465	119.158	118.327	118.547	117.459	118.143	118.302	117.887	117.575	119.555	117.966	119.292	116.934	118.693	118.919	118.602	119.427	119.402	117.532	119.029	117.557
Burkholderia_pseudomallei_MSHR346	4.6223	4.52666	4.60036	4.75742	4.61528	4.6144	4.63283	4.47226	4.48717	4.53455	4.51525	4.59071	4.54684	4.52315	4.69776	4.65652	4.55912	4.46787	4.61177	4.5793	4.63634	4.63458	4.69776	4.46787	4.53543	4.5679	4.58369	4.51788	4.5249	4.64511	4.58808	4.61879	4.55824	4.49946	4.52052	4.57053	4.50735	4.68986	4.54596	4.62669	4.53455	4.64336	4.60826	4.56351	4.57316	4.48015	4.64599	4.57579	4.60212
Caldicellulosiruptor_saccharolyticus_DSM_8903	90.9342	90.9891	90.9676	91.6264	91.2421	91.1788	91.6777	90.7456	91.2958	91.5834	91.2922	91.2516	91.4462	91.4223	91.2576	91.2385	91.4999	91.1275	91.211	91.3208	90.7587	91.3757	91.0929	90.9222	91.951	91.0881	91.1931	91.0165	91.2254	91.2779	91.1156	91.2146	91.3984	91.8985	91.6132	90.4759	91.7636	91.5512	91.4151	91.4259	91.2767	91.4092	91.3173	91.0869	91.3769	90.6871	91.5178	90.921	91.7051
Caldivirga_maquilingensis_IC-167	142.223	143.361	143.111	143.043	143.478	142.95	143.321	142.461	143.239	143.114	142.568	142.96	142.827	143.688	143.464	142.981	143.266	143.569	142.849	143.576	143.011	142.724	142.818	143.075	142.284	142.916	142.71	142.456	143.356	142.801	142.737	142.759	143.062	142.526	142.658	142.414	143.116	143.53	142.857	143.716	143.383	142.732	143.145	142.318	142.901	142.436	142.666	143.593	143.036
Campylobacter_jejuni	122.823	122.269	122.807	122.566	121.985	121.79	122.267	122.813	122.725	122.402	122.225	122.983	123.491	122.867	121.796	122.348	122.618	122.795	123.24	122.259	122.113	122.328	122.275	122.32	122.636	122.616	121.509	122.32	122.883	122.54	122.043	122.352	122.554	123.07	123.158	122.582	123.138	121.872	122.308	122.021	122.201	122.203	122.257	121.688	122.757	121.724	122.047	122.139	122.205
Capnocytophaga_ochracea_DSM_7271	80.7709	81.0463	80.5036	80.0477	80.3055	80.4859	80.2512	80.7451	80.1874	80.4669	80.2186	80.7247	80.6569	80.7125	80.4357	80.4208	80.6691	80.2281	80.992	80.2417	80.1453	80.6637	80.642	80.8971	80.9242	80.5022	80.7207	80.7057	80.5443	80.7804	80.9269	80.5741	80.1657	80.8672	80.6528	80.6935	79.5958	80.4439	80.3747	80.0992	80.4914	79.6135	80.22	80.7342	79.8034	80.0246	80.1833	80.433	80.3
Carboxydothermus_hydrogenoformans_Z-2901	70.7665	70.7622	70.852	70.4856	70.6014	70.8578	70.7014	70.6	70.9953	70.6478	70.7752	71.1691	70.3972	70.458	70.4885	70.3784	70.5884	70.8534	70.7057	70.8418	70.8621	71.0055	70.2191	70.8404	70.7303	70.4827	70.9678	70.1293	70.8027	70.542	70.151	70.8809	71.0156	70.7607	70.3929	70.7057	70.0453	71.3009	70.4059	71.0185	70.8143	70.4798	70.7274	70.4928	70.8013	70.5	70.7752	70.8042	70.5102
Catenulispora_acidiphila_DSM_44928	6.06109	6.07223	6.08108	6.02439	6.08468	6.06633	6.03356	5.96114	6.11351	6.10926	6.04667	6.0719	6.01521	6.10467	6.08632	6.03946	6.01521	6.15153	6.05355	6.0506	5.98277	6.15677	6.12072	6.0565	6.00309	6.08304	6.0447	6.0103	6.05846	6.04241	6.08304	6.04536	6.06043	6.03323	6.07387	6.09418	6.07092	6.05945	6.02897	6.07911	6.01849	6.09746	6.1086	6.09516	6.10434	6.05453	6.10041	6.03684	6.05486
Caulobacter_crescentus	12.2334	11.9568	12.0557	12.2577	12.1337	12.22	12.0859	12.4782	12.1228	12.2292	12.1747	11.9685	12.1035	12.3818	12.0775	12.0725	12.0255	12.2275	12.3239	12.272	12.36	12.3189	12.1664	12.2175	11.9073	12.0456	12.3642	12.1278	12.1714	12.2141	12.1018	12.3063	12.1311	12.3424	12.3223	12.1127	12.1538	12.1085	12.3038	12.3742	12.1965	12.3382	12.1194	12.22	12.2527	12.3147	12.1253	12.075	12.1722
Cellvibrio_japonicus_Ueda107	54.4157	54.4621	54.2964	54.5166	54.3229	54.5092	54.3826	54.5203	54.3112	54.468	53.9784	54.1345	54.2854	54.2309	54.3855	53.9334	54.3333	54.359	54.5968	54.5254	54.2191	54.3266	54.4783	54.5033	54.6396	54.4385	54.0476	54.211	54.4724	54.2287	54.116	53.9828	54.147	54.3885	54.3877	54.3598	54.3583	54.3465	54.5932	54.4835	54.5254	54.4827	54.267	54.1102	54.0888	54.4084	54.1934	54.5232	54.5667
Chitinophaga_pinensis_DSM_2588	67.7984	67.5997	67.7505	67.5171	67.8462	67.3399	67.7501	67.5673	67.4617	67.9156	67.7852	67.6185	67.5642	67.6068	67.456	67.6061	67.7169	67.6457	67.6423	67.5099	67.7067	67.8097	67.8387	68.1837	67.6743	67.8281	67.6954	67.6174	67.4553	67.6562	67.6804	67.5495	67.9872	67.6076	67.6038	68.0536	67.7135	67.4952	67.7275	67.7154	67.8199	67.9854	67.6755	67.6419	67.5205	67.5473	67.7124	67.654	67.9107
Chlamydia_trachomatis_A_HAR-13	66.6673	66.6608	67.0727	66.0122	66.8068	66.1873	66.596	67.3451	67.3159	67.3646	66.5181	66.6868	66.4598	67.0013	66.6641	66.7581	67.2186	66.3949	67.8543	67.4586	67.2057	67.5105	66.6543	66.7127	66.3949	66.5506	66.8781	66.1517	66.7484	67.6694	66.9884	66.4338	66.33	66.9884	66.0382	66.2749	66.7873	67.0954	66.8424	66.8068	66.823	66.4371	66.6835	66.917	66.4079	66.6252	66.45	66.2295	66.9105
Chlorobaculum_parvum_NCIB_8327	27.0891	26.9509	27.2426	27.1919	27.2825	26.8803	26.9939	27.195	27.4145	26.9816	27.2088	27.0707	27.04	27.043	27.3562	27.1827	27.1643	27.1044	26.9724	27.1305	26.9279	27.1658	27.1275	27.0154	26.9632	27.5756	27.3531	26.9985	27.1935	27.195	26.9862	27.0354	26.7299	27.1996	27.0661	27.0323	26.9893	27.3255	27.3792	27.0047	26.8988	26.974	27.0952	27.436	27.1229	27.3347	27.4697	27.218	27.2042
Chlorobium_chlorochromatii_CaD3	86.3292	87.4502	87.0378	86.7376	86.7295	86.3563	86.5267	86.2427	86.5686	86.6511	86.9512	85.9466	86.1399	86.1819	86.5889	86.6132	86.6402	85.9628	86.9945	86.6267	86.812	87.772	86.9539	85.6437	86.7484	86.4239	86.9986	87.0662	87.004	86.4834	86.6254	86.9255	86.6037	86.6727	86.7673	87.1067	86.578	86.8525	86.7078	86.4469	86.8539	86.9147	86.2346	86.7755	86.8674	86.1954	86.7308	86.9093	86.9783
Chloroflexus_aggregans_DSM_9485	46.4959	45.8099	46.0501	46.3563	46.2174	45.9727	46.3585	46.351	46.2339	46.5597	46.1041	46.1649	46.0658	46.0418	46.2437	46.1776	46.276	45.8579	46.4388	46.1041	46.0643	45.8572	46.1596	46.4636	46.4141	46.3097	46.2047	46.1626	46.3983	46.3998	46.1634	46.318	45.996	46.2617	46.2932	46.2167	46.3863	46.1274	46.1641	46.1731	46.0013	46.4914	46.4381	46.1634	46.2377	46.0388	46.4576	46.2917	46.1987
Chloroherpeton_thalassium_ATCC_35110	57.0629	56.5547	56.702	56.4362	57.3875	56.6882	57.08	56.5825	56.8451	56.6081	56.3796	56.6956	56.6743	56.8366	56.6412	57.1174	57.2583	56.8622	56.8387	56.6892	56.6753	56.3198	56.5323	57.0512	56.7704	56.9871	57.0757	57.127	57.2626	56.4127	56.9818	56.5472	56.8184	56.5131	56.8643	56.559	56.6081	56.7383	56.9625	56.7255	56.4938	56.8483	56.4223	56.7885	56.5301	56.8227	56.607	56.2408	56.9679
Chromobacterium_violaceum	8.9637	9.00443	8.83497	8.85315	8.86188	8.81606	8.92225	8.96516	8.88807	8.81752	9.06697	8.8917	8.85097	8.85752	8.89097	8.91061	8.69243	8.83206	8.88225	8.79425	8.83352	8.87716	8.83425	8.83279	8.83497	8.86843	8.84079	8.77388	8.79861	8.95497	8.86188	8.74188	8.63643	8.96588	8.78915	8.90261	8.7797	8.8037	8.95207	8.81606	8.66988	8.88225	8.98625	8.85679	8.80443	8.80661	8.98552	8.84661	8.88007
Chromohalobacter_salexigens_DSM_3043	12.3769	12.2612	12.3071	12.2446	12.286	12.1317	12.1142	12.1041	12.0912	12.0453	12.2162	12.1822	12.3806	12.2538	12.2401	12.3521	12.3181	12.3402	12.1656	12.0848	12.3889	12.2603	12.3154	12.0416	12.1932	12.2502	12.3806	12.2621	12.2446	12.3264	12.1087	12.3852	12.3025	12.2979	12.2759	12.274	12.2942	12.1794	12.2336	12.0738	12.2979	12.1087	12.2538	12.3475	12.2162	12.1693	12.1785	12.1647	12.2942
Citrobacter_koseri_ATCC_BAA-895	51.2582	51.4263	51.2553	51.632	51.9126	51.3289	51.5064	51.7698	51.4884	51.7481	51.6045	51.4003	51.4804	51.6666	51.3736	51.6803	51.6868	51.3693	51.6139	51.7806	51.5872	51.8903	51.5807	51.8412	51.1247	51.6825	51.5042	51.4018	51.8203	51.6688	51.2466	51.5302	51.4912	51.5872	51.8116	51.8376	51.72	51.9538	51.6276	51.4718	51.3282	51.6255	51.7561	51.326	51.1334	51.795	51.8621	51.2286	51.3657
Clavibacter_michiganensis_NCPPB_382	2.62428	2.55958	2.56163	2.54109	2.57909	2.53801	2.54314	2.59347	2.48973	2.52363	2.60169	2.47638	2.6099	2.55547	2.58936	2.55341	2.56368	2.5493	2.55444	2.52363	2.53903	2.54109	2.5606	2.50411	2.55239	2.68591	2.57293	2.52979	2.47124	2.64483	2.51849	2.45686	2.49898	2.61915	2.58012	2.63455	2.49281	2.52876	2.62326	2.54314	2.6325	2.5113	2.6438	2.44659	2.49795	2.51644	2.5339	2.52363	2.60169
Clostridium_difficile_R20291	123.132	123.691	123.718	123.657	123.392	123.334	123.75	123.854	123.133	123.419	123.169	124.002	123.277	123.232	123.53	123.804	123.84	123.51	123.153	123.592	123.823	123.265	123.808	124.038	123.301	123.762	123.335	123.714	123.353	123.028	123.261	123.191	123.307	123.092	123.819	123.474	123.281	123.295	123.033	123.497	123.912	123.079	123.587	123.589	123.428	123.223	123.098	123.791	123.725
Colwellia_psychrerythraea_34H	117.124	117.262	117.146	117.496	117.459	117.409	117.316	117.551	117.215	116.951	117.25	117.7	117.122	117.181	117.385	117.418	117.274	117.187	117.567	117.679	117.254	117.144	116.923	117.674	117.644	117.542	117.388	116.629	117.153	117.238	117.409	117.163	117.55	117.388	117.235	117.401	116.564	117.516	117.089	117.328	117.098	116.882	117.542	117.248	117.435	117.135	117.41	117.593	117.301
Comamonas_testosteroni_CNB_1	16.1754	16.2713	16.3461	16.094	16.289	16.5338	16.1951	16.2437	16.1616	16.1984	16.2017	16.3684	16.184	16.3133	16.2161	16.3421	16.4032	16.3618	16.1255	16.3238	16.354	16.1695	16.1846	16.3671	16.2588	16.2778	16.2837	16.1866	16.3651	16.2096	16.222	16.0494	16.0245	16.3861	16.1669	16.2345	16.3454	16.3375	16.3874	16.2358	16.3146	16.266	16.2004	16.3316	16.1472	16.1767	16.2955	16.1544	16.3809
Coprothermobacter_proteolyticus_DSM_5265	69.7282	69.2244	69.5206	69.313	69.2291	69.4833	69.7095	69.0075	69.6955	69.8751	69.0332	68.5037	68.9865	69.1008	69.7818	69.6885	69.8681	69.3107	69.355	70.043	69.0495	69.1358	69.3713	69.5463	69.6325	69.1264	69.6069	69.4786	69.0215	69.1521	68.8979	69.3737	68.9422	69.1754	69.3457	69.418	69.6652	69.6209	69.1288	68.8419	70.001	69.4833	69.2477	69.5019	69.0635	69.278	69.3107	69.8751	68.7999
Corynebacterium_diphtheriae	50.7306	50.9889	50.6506	50.7362	50.5917	50.892	50.4485	50.3152	51.0071	50.784	50.8738	50.6071	50.8822	50.5818	51.1433	50.6829	50.4359	50.6913	50.5047	50.1004	50.5664	50.8963	50.7461	50.4864	50.5187	50.864	50.6773	50.565	50.4696	51.1503	50.579	50.7292	50.9299	50.1846	49.9643	50.6057	50.5636	51.1615	50.8373	50.478	50.4092	50.492	50.6562	50.9173	51.0534	50.5355	50.8359	50.8471	50.9566
Coxiella_burnetii	69.6597	69.3848	69.4972	69.9989	70.1876	69.3747	69.4951	69.1981	70.0892	69.7139	70.3882	69.9327	69.4129	70.0129	69.7741	69.9989	69.4149	69.7641	69.8544	69.6397	69.7219	69.455	69.8664	69.6176	69.4269	69.7661	69.8484	69.5774	70.0029	70.4725	69.4209	69.3988	69.6356	69.8564	69.4891	69.8825	69.7781	69.8343	69.0476	69.8343	70.0952	69.7982	69.8544	70.0109	69.744	69.3125	70.1735	70.4063	69.9427
Cronobacter_turicensis	42.4275	42.5319	42.7008	42.4705	42.6976	42.7605	42.363	42.9772	42.5263	42.5414	42.3414	42.1351	42.4609	42.3892	42.6673	42.3757	42.2259	42.6179	42.265	42.3462	42.3136	42.7748	42.5677	42.4649	42.4586	42.4243	42.8465	42.2235	42.453	42.4147	42.6944	42.6012	42.1558	42.4227	42.1853	42.3813	42.3406	42.6426	42.6386	42.5191	42.2506	42.4601	42.6394	42.6251	42.739	42.9453	42.6099	42.6115	42.6298
Cryptobacterium_curtum_DSM_15641	63.8612	63.1531	63.9456	62.7547	63.4779	63.7529	64.056	63.1813	62.9842	62.9799	63.7702	63.2635	63.558	63.296	63.4281	63.7291	63.335	63.5277	63.1769	63.1921	63.7962	63.047	63.4021	63.5732	63.3372	63.5061	63.7832	63.7897	63.4952	63.1228	63.3935	63.9976	63.0254	63.9781	63.9196	63.2051	63.2137	63.1401	64.0127	63.6598	63.3242	62.9972	63.4303	63.4584	63.2376	63.6273	63.794	62.4537	64.0712
Cupriavidus_taiwanensis	6.9563	6.86759	6.81251	6.95398	6.94355	6.95862	6.9621	7.02298	6.96616	6.85368	6.99689	7.0079	6.92731	7.02878	6.83165	6.98123	7.0682	6.90992	6.91572	7.03979	6.9563	6.89311	7.02762	6.94123	6.88383	6.89832	6.98935	6.99167	6.96442	6.92441	6.965	6.87107	6.97254	7.03052	7.00442	6.94876	6.97196	7.03979	6.94007	6.97254	7.03573	6.98471	7.12096	6.94934	7.02646	7.03863	6.94239	6.93427	6.97833
Cyanobacteria_bacterium_Yellowstone_A-Prime	17.2227	17.2998	17.4367	17.2837	17.2998	17.3421	17.3297	17.3857	17.0162	17.2289	17.2389	17.382	17.209	17.2339	17.3633	17.3148	17.214	17.4106	17.382	16.9876	17.2327	17.2737	17.0983	17.158	17.2426	17.0274	17.5076	17.3434	17.3484	17.5536	17.214	17.4006	17.2961	17.0958	17.2588	17.3235	17.428	17.219	17.2625	17.1779	17.1207	17.4218	17.0013	17.2339	17.4155	17.428	17.0685	17.2265	17.1667
Cyanothece_ATCC_51142	92.1004	92.138	92.2555	91.8044	92.1877	92.1454	91.9823	91.8722	91.85	92.3139	91.9621	91.9031	91.9158	91.9574	92.1085	91.9897	92.5099	92.2595	92.0555	92.0199	91.5943	91.8158	91.511	91.7218	92.044	91.7493	92.0353	91.8668	92.3616	92.032	91.9769	92.1333	91.9071	92.1817	92.0179	92.4274	91.8943	91.6016	91.8594	91.6345	91.5849	91.742	92.04	91.8917	92.0333	91.844	92.0924	91.8668	91.513
Cytophaga_hutchinsonii_ATCC_33406	77.3197	77.452	77.4069	77.6203	77.8903	78.0846	77.7694	77.836	78.236	78.1328	77.8872	77.6172	77.8429	77.6669	77.8582	77.7205	77.9247	78.347	77.8819	77.4612	77.9094	78.0395	77.8628	78.1098	77.9538	78.2047	77.7587	77.7518	77.7679	77.9385	78.0678	78.0112	77.8268	77.4137	77.6302	78.0708	77.7343	77.9966	78.0655	77.7212	78.1932	77.9171	78.1114	78.2177	78.1733	77.8696	77.7511	78.1596	77.9446
Dechloromonas_aromatica_RCB	24.9207	25.0884	25.0175	25.1453	24.8194	24.9266	24.9399	24.6303	25.1032	25.2975	25.1017	24.9768	24.9872	25.0566	25.2066	24.8992	25.1143	25.1719	24.9975	24.798	25.1512	25.0707	25.1283	24.7758	25.2879	24.7662	25.0367	25.0892	24.8261	24.9591	25.0914	24.9694	25.0751	25.0315	24.8424	25.1076	25.0116	24.7988	25.0263	25.1298	24.8719	25.0581	24.7552	24.846	24.9731	25.118	24.8571	25.0825	25.1719
Dehalococcoides_BAV1	68.3267	67.6105	68.1232	67.1597	68.2004	67.0129	68.1927	67.4431	67.2164	68.0948	68.3447	68.61	67.7496	68.1283	68.0047	67.1778	67.4379	67.5899	68.0304	67.3684	67.5796	67.3993	67.4019	67.6569	68.5096	67.7522	67.9222	67.7445	67.0283	68.0974	67.7239	68.1773	68.1489	68.5765	67.4173	68.1412	67.9557	68.0974	67.1649	68.0356	68.2854	67.5951	67.8862	68.7955	67.255	67.5229	67.7368	67.7419	67.4225
Deinococcus_radiodurans	12.2073	12.3329	12.0179	12.1311	12.2724	12.1793	12.3049	12.4472	12.3306	12.4573	12.2645	12.0056	12.278	12.1625	12.1872	12.2275	11.8744	11.9585	12.1692	12.195	12.1558	12.3049	12.2993	11.9865	11.9159	12.3161	12.3127	12.2533	12.1345	12.019	12.0325	12.1378	12.0751	12.3228	12.362	12.0101	12.2062	11.9002	12.1266	12.1872	12.4237	12.0807	12.1647	12.3497	12.0605	12.2073	12.1636	12.1692	12.3037
Delftia_acidovorans_SPH-1	9.03794	9.36477	9.22763	9.12553	9.14205	9.03194	9.23814	9.28619	9.22463	9.17258	9.21712	9.21712	9.20961	9.16907	9.28919	9.18259	9.27768	9.20311	9.13204	9.14105	9.14655	9.17958	9.28769	9.15556	9.12503	9.23564	9.26367	9.12903	9.28168	9.25766	9.23864	9.22513	9.16757	9.1931	9.21111	9.24465	9.28018	9.22112	9.24865	9.0995	9.13454	9.23714	9.11402	9.23664	9.2952	9.1981	9.25816	9.27618	9.24064
Desulfatibacillum_alkenivorans_AK_01	29.2576	29.6388	29.6334	29.4749	29.4474	29.6167	29.5735	29.4581	29.2899	29.415	29.5347	29.2451	29.3875	29.5838	29.6296	29.58	29.5611	29.6188	29.4991	29.5552	29.6097	29.4317	29.5503	29.5342	29.4689	29.4511	29.3783	29.5654	29.7067	29.539	29.326	29.4301	29.4474	29.5218	29.4091	29.6905	29.4172	29.3816	29.5563	29.2635	29.6458	29.0688	29.4813	29.3012	29.511	29.5013	29.5832	29.4571	29.4366
Desulfohalobium_retbaense_DSM_5692	27.8537	27.5596	27.4552	27.1335	27.6425	27.6161	27.3911	27.5621	27.7908	27.2843	27.5684	27.3459	27.3333	27.3208	27.6966	27.919	27.3924	27.6501	27.7029	27.4842	27.5847	27.8889	27.6337	27.7117	27.5558	27.7267	27.3157	27.4653	27.552	27.8738	27.5219	27.7707	27.3736	27.5357	27.3333	27.7305	27.6601	27.4754	27.6765	27.8549	27.8487	27.7468	27.738	27.5646	27.5671	27.6765	27.7167	27.7758	27.4653
Desulfomicrobium_baculatum_DSM_4028	21.5896	21.5307	21.5784	21.4561	21.4856	21.4934	21.4457	21.6737	21.6	21.6746	21.5671	21.6104	21.3633	21.5836	21.3599	21.4908	21.6399	21.4726	21.3451	21.4622	21.5914	21.6235	21.496	21.4535	21.3078	21.5602	21.6503	21.5263	21.4648	21.5593	21.2619	21.548	21.7171	21.4891	21.3399	21.5038	21.6356	21.4769	21.7405	21.3633	21.3815	21.7726	21.5081	21.5498	21.5853	21.6434	21.5021	21.1258	21.2905
Desulfotalea_psychrophila_LSv54	71.636	72.2013	72.2259	72.3491	71.8514	72.1398	72.1675	71.6421	71.7242	72.4291	71.4841	72.2454	71.99	72.1982	72.3675	72.5912	72.1469	72.2885	72.6487	71.9561	71.6575	71.992	72.3911	72.1295	72.0628	72.0926	71.6298	71.8473	71.8709	72.2259	72.1264	72.0156	72.4876	72.2003	72.2024	71.9643	71.8032	72.0679	72.0926	72.5728	72.0905	72.1982	72.0792	72.0043	71.9776	72.4435	72.3809	72.1664	72.0679
Desulfotomaculum_acetoxidans_DSM_771	85.0835	84.4578	84.857	84.7889	84.5701	85.2546	84.7378	84.8689	85.115	84.5318	84.3726	84.8604	84.9498	84.3292	84.1981	85.1473	84.6536	85.1695	84.5769	84.9779	84.6425	84.2798	85.2827	84.9617	84.336	84.6221	84.3403	84.6782	84.4084	84.5991	84.9737	84.5795	84.8051	84.857	85.0307	84.7498	85.1116	84.8809	85.2052	84.8826	85.0324	84.8417	85.2376	84.5786	84.1266	85.1626	85.2205	85.2946	84.5335
Desulfovibrio_desulfuricans_ATCC_27774	34.3826	33.8145	34.2064	34.5026	34.0851	34.0532	34.3098	34.1949	34.0775	34.3634	33.9243	34.2843	33.9804	34.08	34.0953	34.1681	34.4158	34.1719	34.4171	33.9587	34.3379	33.8885	33.9102	34.1502	34.4349	34.0902	34.2575	34.3009	34.5933	34.1043	34.209	34.1273	34.1426	34.4018	34.0136	34.4298	34.0826	34.1502	34.1298	34.0736	34.3634	34.0494	34.1324	33.7659	33.7353	34.2153	34.1592	34.2013	34.3188
Desulfurococcus_kamchatkensis_1221n	82.1548	82.074	81.3912	81.7769	82.2956	82.1861	82.7856	82.5875	82.3529	82.2904	81.7482	81.6648	82.1626	82.5015	82.8559	81.7274	83.0983	82.8351	81.0784	81.9698	82.3998	82.2148	82.3321	82.293	82.392	82.4181	82.4858	81.9411	81.9437	81.7144	82.5849	81.8733	82.1079	82.5327	81.3599	81.8551	82.5875	82.9133	82.0897	82.7022	82.7256	82.895	82.5301	83.372	82.9498	82.6761	82.5327	83.0723	81.7717
Diaphorobacter_TPSY	9.00704	9.06086	9.16132	9.09853	8.99449	9.14876	9.30662	9.06355	9.08687	9.11827	9.1084	9.14607	9.19182	9.08598	9.08329	9.07701	9.02409	9.18554	9.05817	9.22949	8.99897	8.99	9.30573	9.15055	9.21603	9.05727	9.10392	9.41156	9.03395	9.16849	9.10302	9.24742	9.05548	9.21872	9.05279	9.39273	9.08508	9.11288	9.08687	9.10212	9.19809	9.10122	9.09495	9.12275	9.31739	9.0501	9.00794	9.29048	9.13979
Dichelobacter_nodosus_VCS1703A	63.9816	64.0968	63.9203	64.7878	63.3249	64.653	63.5748	64.1482	63.3911	64.0649	65.0868	63.8909	64.5477	64.1115	64.3859	64.3198	64.3982	64.0233	63.9424	64.6212	63.7488	63.5993	63.9669	63.7341	63.9179	64.2316	64.3663	64.8417	64.6089	64.5403	64.5256	64.3663	64.1066	63.8444	64.2242	64.8564	64.4055	64.2536	64.4889	63.8664	63.9571	64.4791	64.6016	64.6702	64.4398	64.5428	64.0135	64.4227	64.7094
Dickeya_dadantii_Ech703	39.7629	39.6426	39.4542	39.5377	39.6258	39.5055	39.579	39.7744	39.2795	39.4971	39.4128	39.5507	39.5254	39.0896	39.5967	39.6449	39.3891	39.3791	39.3293	39.6962	39.5591	39.2987	39.5553	39.6893	39.6748	39.373	39.196	39.4036	39.1899	39.5476	39.4611	39.3523	39.3898	39.5323	39.4075	39.5032	39.5775	39.4465	39.1294	39.4143	39.5806	39.4358	39.4902	39.2129	39.6702	39.3293	39.3937	39.3508	39.6855
Dictyoglomus_thermophilum_H_6_12	99.0871	98.9985	98.873	99.445	99.6608	99.3865	99.1273	99.2661	99.348	99.8147	99.1774	99.1624	99.0737	99.4032	99.3096	98.6723	99.2828	99.251	99.5655	99.634	98.1773	99.5053	99.5722	99.8782	99.4902	99.3982	98.8697	99.1356	99.2075	98.296	99.4049	98.9935	99.2243	99.1992	99.6809	99.6558	99.6458	98.7392	98.8831	99.2293	99.3012	99.3263	98.6874	98.9734	99.0319	99.5805	99.1741	99.5939	99.9234
Dinoroseobacter_shibae_DFL_12	9.25238	9.34688	9.18284	9.43871	9.44495	9.45743	9.30765	9.39591	9.45832	9.27823	9.34242	9.46634	9.30052	9.15609	9.43781	9.36203	9.2283	9.39145	9.25059	9.44406	9.41998	9.41998	9.43781	9.30498	9.39859	9.30676	9.44851	9.32726	9.4182	9.37452	9.35223	9.39591	9.27734	9.32281	9.15876	9.32815	9.28625	9.47883	9.47704	9.27912	9.33172	9.37184	9.41285	9.41731	9.25861	9.27823	9.22295	9.28982	9.38076
Dyadobacter_fermentans_DSM_18053	33.6253	33.7163	33.7387	33.6442	33.6876	33.6676	33.7805	33.7942	33.6559	33.7645	33.8307	33.8146	33.8341	33.4778	33.6496	33.6219	33.6632	33.578	33.6803	33.5289	33.563	33.4797	33.8307	33.8511	33.6413	33.9514	33.635	33.7338	33.9081	33.799	33.581	33.6613	33.6228	33.7377	33.6418	33.5522	33.7036	33.7557	33.6769	33.5367	33.71	33.7581	33.6837	33.5853	33.3853	33.8706	33.4714	33.726	33.7679
Edwardsiella_tarda_EIB202	36.3555	36.1981	36.2077	36.5669	36.3738	36.5273	36.1671	36.3429	36.0822	36.2927	36.5582	36.3825	36.2405	36.0551	36.789	36.397	36.5978	36.3825	36.5109	35.9624	36.5293	36.5244	36.2656	36.2618	36.2367	36.5737	36.5051	36.2463	36.283	36.4511	36.3139	36.1391	36.4829	36.3352	36.3429	36.65	36.4955	36.5515	36.059	36.2869	36.2193	36.3004	36.3429	36.6596	36.2956	36.283	36.1237	36.3912	36.5428
Eggerthella_lenta_DSM_2243	8.40861	8.61957	8.4899	8.65828	8.66796	8.49183	8.56151	8.53344	8.65441	8.55957	8.5857	8.4299	8.4328	8.66893	8.73473	8.53441	8.5528	8.66602	8.58183	8.60215	8.45312	8.64377	8.48893	8.5886	8.44828	8.60312	8.50635	8.58377	8.61473	8.37183	8.58377	8.48409	8.52957	8.59538	8.61957	8.48409	8.52861	8.50248	8.52861	8.55861	8.57022	8.4599	8.5886	8.35829	8.56054	8.39506	8.4957	8.61764	8.59635
Ehrlichia_canis_Jake	128.762	129.744	129.892	129.799	131.575	128.814	130.394	129.219	129.351	130.156	129.876	129.506	128.975	130.516	129.544	130.297	129.918	129.335	130.6	130.066	130.037	129.094	129.589	129.602	129.689	129.892	130.539	128.476	129.557	130.059	129.261	129.828	128.733	130.564	129.959	129.486	130.285	129.268	131.211	129.544	130.342	129.29	129.474	130.536	130.648	130.674	129.837	130.136	129.01
Elusimicrobium_minutum_Pei191	90.361	90.2252	90.8939	90.5503	90.112	90.8631	89.863	90.8055	90.6079	90.2684	90.9804	90.9639	91.0359	90.2025	90.6408	89.8322	90.4886	90.5544	89.9083	90.4083	90.5421	91.0051	90.4762	90.5441	90.538	90.4742	90.3939	90.2252	90.54	90.3733	90.9927	90.0708	90.2643	90.6738	90.7293	90.9948	90.2087	90.8857	90.4021	90.5956	90.4042	89.7519	89.8466	90.5894	90.6943	90.5606	89.2992	90.4227	90.6491
Enterococcus_faecalis_V583	81.9469	82.3076	82.3288	82.5946	82.4539	82.6382	82.9085	82.531	82.6695	82.8169	82.8381	82.5232	82.5109	81.7458	82.8135	82.8124	82.904	82.4617	83.0883	82.7823	82.2886	82.5042	82.4762	82.6739	82.7934	82.4517	82.5567	82.3869	82.5455	82.8526	82.5265	82.3701	82.7666	82.4561	81.9435	82.5164	82.6147	82.9386	82.0518	82.264	82.6907	82.3992	82.5332	82.4204	82.608	82.4718	82.5689	82.7063	82.5444
Erwinia_carotovora_atroseptica_SCRI1043	58.3252	58.7715	58.7694	58.6925	58.9013	58.8286	58.7299	58.9838	58.7475	59.184	59.0331	58.7144	58.5543	59.0782	58.7518	58.5769	58.6728	58.4063	58.2709	58.5635	58.4119	58.67	58.665	58.3745	58.5579	58.5149	58.7468	58.4316	58.6961	58.0798	58.6164	58.7257	58.56	58.6855	58.1545	58.4126	58.139	58.5501	58.5797	58.749	58.6643	58.5924	58.6347	58.5748	58.9231	58.9633	58.6827	58.5445	58.3872
Erythrobacter_litoralis_HTCC2594	11.8246	12.033	12.0418	12.3161	11.9826	12.1285	11.8432	11.9913	12.0089	11.9266	11.9178	12.1033	12.0232	11.9014	12.0901	12.0462	11.9047	12.1691	11.8652	12.1142	11.9431	11.9913	11.9749	11.9902	12.1022	12.2492	12.1406	12.1757	12.0857	12.0012	12.0122	11.999	12.0287	11.9716	11.9837	11.8388	11.9398	11.9584	12.1197	12.1724	12.1	12.2196	11.8695	11.9112	11.9902	11.9771	12.0736	12.1472	12.1801
Escherichia_coli_O157H7_EDL933	63.2671	63.356	63.3686	63.2976	63.5051	63.5536	63.5824	63.8546	63.745	63.5204	63.5662	63.2087	63.6938	62.861	63.5195	63.6345	63.427	63.5114	63.2877	63.1799	63.5312	62.9814	63.2752	63.6893	63.5707	63.4692	63.4988	63.1099	63.506	63.1548	63.4458	63.6102	63.0245	63.7746	63.2491	62.9248	63.3767	63.4728	63.0191	63.2572	63.5545	63.241	62.7972	63.5878	63.4854	63.338	63.4701	63.3928	63.6776
Eubacterium_rectale_ATCC_33656	80.9891	80.9246	80.852	81.1212	81.0395	81.0506	81.0113	80.8591	81.352	80.6978	81.2613	81.2069	81.0294	81.3561	81.0224	80.5193	81.0799	81.0849	81.0002	80.978	81.0325	80.846	81.3329	81.0627	81.2018	80.8984	81.1837	80.9821	80.7855	80.3671	81.0002	80.6191	81.2482	81.2301	80.85	81.3087	80.601	81.5154	80.9014	81.096	80.8813	80.7361	81.6716	81.1151	81.3228	80.7784	81.6656	81.1403	80.7784
Exiguobacterium_AT1b	50.6708	50.9127	50.5167	50.2577	50.6308	50.0546	50.7153	50.349	50.4962	50.3889	50.4083	50.4928	50.4836	50.3672	50.3535	50.2645	49.7671	51.0256	50.5133	50.6388	50.1436	50.3227	50.3421	50.6069	50.228	50.3433	50.4505	50.1162	49.9724	50.22	50.276	50.2349	50.0626	50.4734	50.365	50.6285	50.3011	50.576	50.6628	50.2258	50.2531	50.3376	50.2474	50.1778	50.09	50.487	50.2577	50.4266	50.0603
Fervidobacterium_nodosum_Rt17-B1	88.4527	87.9914	87.62	87.8446	88.4561	88.558	88.2903	88.0985	87.8342	88.7913	88.0743	88.0812	87.7547	88.5494	88.1158	87.6701	87.7254	87.924	87.5992	87.8532	88.0329	87.7703	88.1953	87.8929	88.0691	87.7996	87.8895	87.8117	87.5491	87.7098	87.6684	87.7927	87.8014	87.3436	88.4648	87.9033	87.4904	88.2108	88.3041	88.1832	88.3905	88.7498	88.0622	87.9327	88.4924	87.9931	88.1659	87.8031	87.8048
Fibrobacter_succinogenes_S85	56.6665	56.9754	57.34	56.7996	57.0903	57.2382	57.3618	56.9032	57.3174	56.8579	56.8492	57.4793	57.0215	56.8614	56.7622	57.233	57.1486	56.8423	57.347	57.2165	56.8988	56.7143	57.3566	57.0938	56.569	57.0885	57.1329	56.857	56.9223	57.0607	57.0415	57.2539	56.985	57.0093	56.5011	57.1843	57.1608	57.5158	56.9867	56.9545	57.0737	56.8814	57.2069	56.7213	57.1477	57.2991	57.2347	57.0224	57.1486
Finegoldia_magna_ATCC_29328	100.298	99.5597	99.3747	99.7036	99.3093	99.4943	99.9353	100.089	99.9129	100.608	99.7317	99.2495	99.6868	99.0907	99.9914	100.049	99.4943	100.649	99.8326	99.7298	99.6233	100.09	100.294	100.397	99.1916	99.7242	99.3187	99.5635	100.246	99.3785	99.442	100.264	100.165	99.6195	100.003	100.047	99.4028	99.7634	99.8382	99.3579	99.6195	100.219	100.062	99.6625	99.229	100.266	99.229	99.7821	100.053
Flavobacterium_johnsoniae_UW101	89.5744	89.5892	89.3594	89.5915	89.409	89.7939	89.4124	89.5544	89.6725	89.6867	89.6907	89.6867	89.6839	89.5339	89.2123	89.6314	89.7574	89.4016	89.5949	89.5561	89.9941	89.4666	89.7392	89.5704	89.762	89.482	89.8453	89.5807	89.291	89.7443	89.3315	89.3269	89.6462	89.64	89.7717	89.9177	89.6628	89.7489	89.896	89.3012	89.7962	89.1387	89.632	89.4923	89.2551	90.2011	89.3754	89.5276	89.5117
Francisella_tularensis_FSC_198	134.645	135.67	135.401	135.955	134.928	134.928	136.153	136.299	135.808	135.478	136.638	135.692	135.892	134.914	135.286	136.079	135.902	135.376	135.68	136.189	135.906	135.743	135.496	136.214	136.128	135.941	135.382	136.735	134.989	136.242	135.115	135.643	135.537	136.061	135.568	135.627	135.733	135.849	134.81	136.558	135.625	135.348	135.651	135.694	136.128	135.71	136.307	135.101	135.843
Frankia_EAN1pec	8.43445	8.43811	8.40522	8.45191	8.3699	8.47302	8.44176	8.45272	8.48602	8.51078	8.44826	8.4373	8.34595	8.49373	8.45029	8.46734	8.44298	8.41131	8.38087	8.49414	8.55219	8.49495	8.36503	8.52743	8.4783	8.44745	8.48683	8.47708	8.42999	8.3626	8.50347	8.363	8.40522	8.47302	8.37518	8.44582	8.41294	8.49008	8.5595	8.37762	8.50144	8.55422	8.38696	8.37274	8.51159	8.47952	8.45394	8.44663	8.42065
Fusobacterium_nucleatum	126.514	126.888	127.333	126.768	126.217	125.88	127.015	126.998	126.712	126.76	126.693	126.39	127.196	126.78	126.296	127.117	126.86	126.973	127.133	127.342	126.698	127.315	126.942	127.112	127.366	126.144	127.223	127.042	127.228	127.984	126.369	126.971	127.371	127.058	127.049	126.515	126.988	126.415	126.771	126.98	126.025	126.576	126.792	126.849	126.747	126.992	126.801	127.03	125.888
Gemmatimonas_aurantiaca_T_27	15.0616	15.1759	15.1958	14.8713	15.0282	14.9359	15.0083	15.1411	14.9118	14.6832	15.068	14.9636	15.0715	14.948	14.9899	15.0133	14.9757	14.9757	15.0836	15.0722	14.8891	15.0027	14.9643	14.9267	15.1667	15.1155	15.1028	15.0509	14.9856	15.0644	15.0978	15.156	14.9956	15.0218	15.0928	15.0609	14.9707	15.1127	14.9295	14.9757	15.1234	15.0602	15.1773	14.9217	15.2675	15.183	14.8948	15.0893	14.9984
Geobacillus_thermodenitrificans_NG80-2	50.8311	51.4456	51.3363	50.9582	51.7185	51.4956	51.0301	51.3581	51.4394	51.48	51.0082	51.3217	51.1655	51.4904	51.7602	51.0551	51.4102	50.9665	50.7895	51.1332	51.1915	51.5164	51.2738	50.8926	51.5279	51.0863	51.1623	51.2748	51.0092	51.5237	51.456	51.2321	50.8811	51.3717	51.4894	51.7008	51.1342	51.2196	51.2894	50.7353	51.1384	51.2186	51.0957	51.0738	51.5425	50.8686	51.6352	51.3081	51.0978
Geobacter_metallireducens_GS-15	22.8941	22.8445	22.768	23.0707	22.8765	23.1514	22.768	23.0413	22.9631	23.0144	22.6722	22.8706	22.9303	22.7932	22.7916	22.9404	22.8546	22.8613	22.7285	22.8403	23.0261	22.8815	22.8033	22.8529	22.9841	22.789	22.9017	22.9143	23.0387	22.6982	23.0471	22.8344	23.0816	22.9412	23.1506	22.7798	22.8151	22.8773	22.9992	22.7512	22.8546	22.9042	22.9311	23.0194	22.9404	22.8277	22.6814	23.069	22.8992
Gloeobacter_violaceus	14.0225	13.9485	13.7296	14.0772	13.8679	13.842	13.9566	13.8612	13.9988	13.8065	13.9359	13.8864	13.6875	13.9027	13.8827	14.1489	13.893	13.811	13.7821	13.8428	13.91	13.8036	14.0136	13.9507	13.9751	13.8746	13.7414	14.1112	14.0128	13.7836	14.0069	13.9381	13.9751	13.9648	13.9529	13.9951	13.9108	13.9396	13.9626	13.7725	13.8782	13.9137	13.7947	13.876	14.0912	13.7939	13.7925	13.8073	13.9722
Gluconacetobacter_diazotrophicus_PAl_5_FAPERJ	10.6318	10.4734	10.489	10.4855	10.7296	10.4362	10.5643	10.3513	10.4085	10.489	10.4232	10.3427	10.3185	10.4284	10.4457	10.4249	10.3453	10.4621	10.4284	10.4985	10.6084	10.4405	10.2994	10.6906	10.4492	10.4206	10.605	10.4794	10.3998	10.5625	10.3539	10.5322	10.5548	10.5418	10.5106	10.5513	10.4241	10.4613	10.4898	10.6006	10.4665	10.5089	10.3089	10.3037	10.4517	10.3626	10.502	10.4336	10.5522
Gluconobacter_oxydans_621H	24.3325	24.1902	24.1965	24.0142	23.9855	24.0667	24.34	24.023	24.1104	24.194	24.1578	24.3375	24.3413	23.8994	24.2589	23.7134	23.842	24.3413	24.1578	24.4237	24.1428	23.7733	24.0467	24.0442	24.0979	24.4087	24.2389	24.2477	24.2477	23.8957	24.0579	24.0592	24.194	24.0704	24.1728	23.9855	23.7808	23.9144	24.154	24.3238	24.1428	24.1703	24.0342	23.8095	24.1715	24.2651	24.1728	23.8919	24.0979
Gordonia_bronchialis_DSM_43247	10.236	10.2684	10.3393	10.2555	10.4136	10.3386	10.371	10.2832	10.365	10.2947	10.2326	10.1941	10.367	10.3231	10.4393	10.3535	10.3406	10.3866	10.365	10.2718	10.4183	10.3211	10.3163	10.3474	10.2934	10.369	10.3528	10.265	10.1691	10.3143	10.2765	10.2164	10.3839	10.211	10.3379	10.236	10.4075	10.3386	10.217	10.3488	10.371	10.3015	10.4156	10.3515	10.3292	10.1596	10.4035	10.2623	10.3298
Gramella_forsetii_KT0803	103.237	103.425	103.339	103.389	102.879	103.073	103.288	103.662	103.09	103.219	103.206	103.168	103.036	102.598	102.837	103.718	102.487	103.396	103.346	103.054	103.158	102.969	103.173	103.269	102.754	103.256	102.896	103.535	102.68	102.719	103.038	103.527	103.338	103.377	103.093	103.561	103.072	103.005	103.169	102.7	103.144	103.05	103.216	103.042	102.435	102.831	102.813	102.962	102.815
Granulobacter_bethesdensis_CGDNIH1	31.1233	31.5444	31.2375	31.1319	30.8163	31.1208	31.3737	31.2301	31.3418	31.1896	30.8851	31.2141	30.9207	31.2043	31.5026	30.7132	31.4965	31.2485	31.3688	31.0729	31.0852	31.4376	31.1834	31.1208	31.1147	31.2767	31.4057	31.0619	31.057	31.3197	31.3786	31.1687	31.2399	31.3259	31.3013	31.251	31.37	31.2669	31.2117	31.3909	31.3516	30.8777	31.0582	31.526	30.9833	31.3897	30.8863	31.1441	31.2952
Haemophilus_influenzae	87.7908	88.1082	87.7969	86.8548	89.0401	88.509	88.509	88.4724	87.8009	88.7064	87.5201	88.7756	88.2872	88.3422	88.0878	88.4297	88.0044	88.3503	88.2445	88.1835	88.3707	88.4968	88.6108	88.5416	88.1692	88.4073	88.7593	88.4459	87.9047	88.1855	88.6067	88.3788	88.33	88.393	87.978	88.7023	88.3198	88.5599	88.6372	88.1061	88.6087	87.569	88.157	88.5192	88.2465	88.6555	88.1163	88.2893	88.6128
Hahella_chejuensis_KCTC_2396	44.5549	44.8812	44.6091	44.3385	44.5278	44.6222	44.4925	44.6154	44.6982	44.658	44.6188	44.7989	44.3947	44.6401	44.6091	44.8105	44.4324	44.4799	44.2272	44.3961	44.5622	44.6774	44.4257	44.5767	44.569	44.6595	44.4731	44.3104	44.7137	44.5201	44.7147	44.6198	44.521	44.612	44.6358	44.5767	44.4838	44.2151	44.7079	44.5128	44.5927	44.6614	44.5128	44.5932	44.4833	44.4978	44.5041	44.5564	44.569
Haliangium_ochraceum_DSM_14365	7.119	7.16344	7.12118	7.10188	7.07602	7.15142	7.13503	7.13065	6.96856	7.10807	7.21553	7.07893	7.12847	7.08877	7.14668	7.11608	7.09204	7.22572	7.07893	7.18893	7.08184	7.11572	7.11681	7.0476	7.1332	7.1394	7.15032	7.08439	7.07893	7.11062	7.0731	7.10516	7.13248	7.20751	7.06655	7.15142	7.14996	7.17145	7.11026	7.14741	7.10151	7.15178	7.10734	7.0691	7.10588	7.11099	7.18347	7.12556	7.05926
Haloarcula_marismortui_ATCC_43049	24.2659	24.5843	24.4421	24.7562	24.5249	24.6968	24.198	24.267	24.2935	24.475	24.6341	24.3434	24.4092	24.5673	24.0686	24.2447	24.3975	24.4495	24.4654	24.5004	24.2447	24.4495	24.5015	24.0601	24.371	24.3445	24.3052	24.3232	24.3858	24.1885	24.492	24.284	24.4676	24.4506	24.4888	24.3965	24.6341	24.5227	24.4092	24.3742	24.3307	24.5631	24.3774	24.3784	24.0091	24.1545	24.1195	23.9359	24.4707
Halobacterium_salinarum_R1	9.53078	10.0452	9.73243	9.88795	9.6692	9.71534	9.7256	9.69996	9.69483	9.69142	9.72218	9.70167	9.93238	9.83326	9.46242	9.58546	9.67262	9.54957	9.66066	9.77003	9.80421	9.6504	9.78883	9.74781	9.63502	9.56837	10.011	9.87598	9.71876	9.87256	9.87085	9.81104	9.61622	9.69483	9.72901	10.023	9.89478	9.88111	9.86744	9.78028	9.66407	9.75636	9.7273	9.8606	9.58888	9.94092	9.75636	10.052	9.96143
Halomicrobium_mukohataei_DSM_12286	8.49423	8.44238	8.52189	8.46773	8.28338	8.42279	8.43547	8.30988	8.32255	8.54493	8.55184	8.33522	8.25226	8.36749	8.2442	8.47925	8.57258	8.41127	8.67398	8.49193	8.2442	8.45736	8.48732	8.24881	8.43777	8.50115	8.47695	8.33062	8.33177	8.40205	8.41703	8.39629	8.43201	8.45736	8.28222	8.49423	8.33753	8.49193	8.28107	8.53226	8.49538	8.26955	8.114	8.36634	8.17507	8.42279	8.51843	8.53341	8.51612
Haloquadratum_walsbyi	88.7361	89.3272	89.3061	89.4803	89.4117	88.9961	89.0792	89.574	89.1465	88.748	88.781	89.2283	89.1623	89.3365	89.3233	88.8945	88.8008	89.6175	89.6135	89.2956	89.1346	88.8654	89.7864	89.3721	89.194	89.6967	89.1042	89.7455	89.4592	88.4366	89.1227	89.2428	89.3127	88.5672	89.6716	89.0211	88.8364	88.6688	89.0541	88.4868	89.0739	88.5976	89.223	88.9552	88.8905	88.934	88.9736	88.5184	89.2072
Halorhabdus_utahensis_DSM_12940	18.1518	18.1112	18.1406	18.092	18.2962	17.9883	18.118	18.0954	18.2455	18.0413	18.3921	18.021	18.2376	18.1699	18.277	18.2263	18.25	18.0379	18.2962	17.9962	18.1609	18.0447	18.2285	18.0323	18.153	18.2793	18.1394	18.1699	18.3244	18.3617	18.0943	18.2466	18.0469	18.0627	18.0176	18.197	18.2816	18.1507	17.8991	18.1563	18.3413	18.2567	18.3335	18.0729	18.3425	18.1473	18.2003	18.3921	18.206
Halorhodospira_halophila_SL1	14.1197	14.354	14.5114	14.2598	14.2536	14.1866	14.2127	14.3812	14.1383	14.266	14.2771	14.4891	14.2672	14.3081	14.1036	14.0875	14.2907	14.3465	14.4593	14.375	14.2672	14.2511	14.4593	14.1705	14.2325	14.292	14.1965	14.1705	14.2102	14.2238	14.2498	14.0453	14.1817	14.468	14.3862	14.2833	14.1693	14.3763	14.2907	14.0875	14.3168	14.2858	14.5176	14.3701	14.2399	14.1693	14.2449	14.1333	14.5027
Halorubrum_lacusprofundi_ATCC_49239	15.0905	14.9123	14.9391	14.8433	14.9213	15.1395	15.0159	14.9469	14.997	14.9947	15.1127	15.0292	15.1161	14.9457	14.9346	15.0571	15.1172	14.9246	15.0003	15.0248	15.1127	14.9602	15.0003	15.0393	15.0259	14.7554	15.1127	14.8934	14.9769	15.0849	14.7765	14.9101	14.8589	14.9357	14.997	14.929	15.0894	15.1061	15.1573	15.0226	15.076	14.9023	14.8979	14.9836	15.1406	15.1272	15.0526	15.0805	14.8734
Halothermothrix_orenii_H_168	115.594	115.439	116.197	115.722	115.976	115.815	115.46	115.862	116.169	116.316	115.679	115.704	115.593	116.307	116.998	116.174	115.706	115.38	116.174	115.883	115.14	116.164	116.186	115.692	115.74	115.314	116.011	116.136	115.443	115.807	115.052	115.39	115.185	115.906	115.576	115.704	115.337	116.472	116.204	116.691	115.549	115.559	116.321	116.553	115.984	116.417	115.706	115.469	115.648
Halothiobacillus_neapolitanus_c2	37.9071	38.0315	37.6208	38.2669	38.0622	37.9672	38.0957	38.0034	38.0422	37.9753	38.1131	37.8014	37.4964	37.8161	37.5954	37.4375	38.0502	38.0435	37.8535	37.8362	38.5344	37.9806	37.6288	37.9084	37.8629	38.0221	37.689	38.0823	38.0703	37.9084	38.0034	37.5659	37.8442	38.3271	37.8121	38.0274	37.7599	38.1893	38.0395	37.9592	37.6689	37.9753	38.1906	38.2789	37.7091	38.2	37.9619	38.0261	37.99
Helicobacter_pylori_26695	97.0214	98.0017	98.3127	98.1047	97.1614	97.9832	97.6804	97.9399	97.3632	98.0429	97.6846	97.9132	97.9194	97.7772	98.2036	97.9338	97.699	96.9699	97.7319	97.2067	98.0635	97.4086	97.3838	97.977	97.4621	97.1655	97.6042	97.8473	97.8637	97.9461	97.285	98.3416	96.525	97.7525	97.736	97.4539	97.3632	97.3118	97.7834	97.7669	98.424	97.4745	97.0708	97.3674	97.8349	98.2221	97.8225	97.6928	97.1161
Heliobacterium_modesticaldum_Ice1	30.2144	30.3089	31.1311	30.3526	30.5535	30.2652	30.5511	30.342	30.596	30.1447	30.5854	30.3018	30.0868	30.6964	30.5617	30.7189	30.7212	30.7507	30.7011	30.5629	30.4838	30.3645	30.4956	30.4885	30.2711	30.6078	30.7507	30.5487	30.5995	30.6905	30.5003	30.6811	30.622	30.6066	30.6527	30.0526	30.3337	30.6385	30.6232	30.8405	30.7224	30.5263	30.4034	30.9114	30.4991	30.5369	31.1087	30.7614	30.6303
Herminiimonas_arsenicoxydans	30.2856	30.0697	30.0482	30.0205	29.8271	29.7197	29.9243	29.9612	29.5488	30.0205	30.0297	29.7698	29.9724	29.9366	29.8353	29.9909	29.8394	29.9632	29.9243	30.2498	30.1566	30.3091	30.0441	29.8732	29.8814	29.8568	29.5918	30.2508	30.0789	29.7709	29.7964	29.9939	29.9837	29.9796	30.1474	30.0338	29.8384	29.8957	29.9151	29.6849	30.041	29.8097	29.9653	30.0717	30.0308	29.9274	30.0707	29.6532	30.1178
Herpetosiphon_aurantiacus_ATCC_23779	58.427	58.2537	58.3938	58.497	58.4498	58.6057	58.3965	58.6214	58.4232	58.5123	58.534	58.063	58.3509	58.4291	58.3324	58.0108	58.4215	58.0516	58.2879	58.3563	58.3487	58.3156	58.1765	58.4916	58.365	58.4188	58.0521	58.1287	58.3683	58.1298	58.553	58.4237	58.4449	58.7942	58.2618	58.578	58.3243	58.1608	58.6051	58.5845	58.1803	58.3422	57.9494	58.214	58.3352	58.3683	58.4867	58.3504	58.3781
Hirschia_baltica_ATCC_49814	79.1236	79.3759	78.4232	78.8734	78.965	78.9463	78.7345	79.1374	78.4025	79.0675	78.5601	79.3128	78.6645	78.9138	79.1699	79.0438	79.0862	78.635	79.1424	78.9591	79.098	78.4724	79.4468	79.2123	79.2842	78.3404	78.767	78.8911	79.0537	78.8379	78.7916	79.0941	78.3926	79.1404	78.6044	79.4438	78.7621	78.8044	78.5493	79.2281	78.7542	79.169	78.8626	79.1059	78.6862	79.1985	79.4468	78.8488	78.6409
Hydrogenobaculum_Y04AAS1	70.9013	70.6936	71.7466	71.4226	71.2752	71.4019	71.5514	71.3126	71.3063	71.3624	71.3416	72.0187	71.4683	71.2461	71.3603	71.7653	71.1776	71.1402	71.9377	71.6469	71.9855	70.5628	70.3094	71.6179	71.2004	72.1682	71.1111	71.9751	71.4891	70.8141	71.0716	71.0426	71.7591	70.6812	71.2461	71.4123	72.1142	71.2046	71.3853	71.5722	71.3001	71.5057	71.9294	70.9387	71.0301	71.2461	71.1776	71.3146	71.3832
Hyperthermus_butylicus	56.4804	56.3326	55.9462	56.4326	56.8486	55.8553	56.7395	56.2803	56.7781	56.744	55.5962	56.9645	56.5531	56.7463	57.0281	56.2781	56.6031	56.7781	56.7031	57.1327	56.7781	56.9713	56.7167	56.469	56.7622	57.3463	56.5713	56.4894	56.1849	56.2894	57.3531	57.0895	56.8554	56.5008	56.1235	56.6417	56.5394	56.8917	56.6895	57.1554	56.1735	56.5531	57.0917	56.1985	57.0167	56.2599	56.2167	56.8554	56.544
Hyphomonas_neptunium_ATCC_15444	27.6959	27.3449	27.5031	27.5004	27.5449	27.6595	27.3867	27.5713	27.3685	27.2412	27.3858	27.4595	27.2139	27.6613	27.3503	27.283	27.5222	27.253	27.524	27.4367	27.5031	27.3603	27.3831	27.3831	27.3885	27.5131	27.3376	27.4731	27.4558	27.1694	27.7132	27.2712	27.1939	27.4422	27.4185	27.4294	27.3185	27.6886	27.3685	27.4867	27.7041	26.9111	27.4067	27.3458	27.3085	27.2767	27.5759	27.5631	27.6741
Idiomarina_loihiensis_L2TR	80.8232	80.6986	80.8873	80.5099	80.1185	80.7743	81.0201	80.8605	81.0166	80.5833	80.7219	81.0434	80.8011	80.2781	80.9712	80.9211	80.8081	80.5297	80.8279	80.7207	80.5343	80.6695	80.1977	80.3783	80.9129	80.7196	80.8046	80.8326	80.5833	80.2105	80.6322	80.553	80.9409	80.9968	81.0224	80.7114	80.4738	80.9071	80.899	80.0742	80.9351	80.1418	80.6019	80.4283	80.963	80.9723	80.7289	80.4994	80.1604
Ignicoccus_hospitalis_KIN4_I	28.6383	28.4686	28.5689	28.4712	28.3837	28.6486	28.6717	28.7206	28.1549	28.2063	28.394	28.5251	28.304	28.2012	28.8234	28.0675	28.7411	28.1575	28.9083	28.0958	28.3657	28.3889	28.376	28.0366	28.4069	28.5406	27.8669	28.3066	27.7949	28.4943	28.1652	28.4763	27.8489	28.5277	28.1549	28.376	28.3863	28.4223	28.4172	28.4146	28.2577	28.178	28.1163	28.0186	28.574	28.7103	28.0958	28.6768	28.3477
Jannaschia_CCS1	25.717	25.4916	25.5056	25.4582	25.3525	25.4014	25.539	25.5001	25.4908	25.5437	25.3237	25.4628	25.7551	25.4426	25.8118	25.504	25.6198	25.4178	25.3004	25.4216	25.4038	25.8243	25.2802	25.6945	25.5219	25.4092	25.6214	25.3983	25.7162	25.6882	25.6424	25.7901	25.7667	25.4986	25.5538	25.4434	25.5499	25.8748	25.6859	25.4737	25.8981	25.347	25.5709	25.4675	25.6618	25.3906	25.3222	25.3004	25.326
Janthinobacterium_Marseille	38.8968	38.8142	38.6607	38.735	39.0305	38.8769	38.6838	38.5914	38.853	38.5129	38.4791	38.8456	38.6607	38.7663	38.574	38.574	38.6087	38.626	38.6755	38.5171	38.787	38.8868	39.0164	38.6838	38.716	38.8167	38.763	38.8076	38.7391	38.8266	38.4733	38.7251	38.645	38.7498	38.8084	38.7374	38.7507	38.9058	38.8505	38.9166	38.9067	38.8315	38.7597	38.5947	38.8216	38.7449	38.8043	38.6706	38.8794
Jonesia_denitrificans_DSM_20603	44.2198	44.4292	44.2049	44.0526	44.0551	43.977	44.0811	43.9163	44.2743	44.0204	44.2074	44.0749	43.7974	44.1727	44.5258	44.2099	43.9337	44.1554	44.0612	43.7912	43.9981	44.0736	43.9175	43.9126	43.9659	44.5431	44.0588	43.9832	44.0191	44.6038	44.2743	43.9906	44.6212	44.2198	44.3338	44.5171	44.2805	44.3301	44.257	43.7875	43.6277	44.221	43.9349	44.4279	43.7515	44.4837	44.0687	44.444	43.8246
Kangiella_koreensis_DSM_16069	93.4038	93.4717	92.8576	93.5468	93.3298	93.3882	93.9511	93.4133	93.4395	93.6446	93.1211	93.5111	93.4646	93.4169	93.7472	93.3584	93.0591	92.9566	93.0854	93.5767	93.6494	92.9137	93.1832	92.7622	93.7806	93.2845	93.0997	93.3537	93.3274	93.6589	93.5993	92.8946	92.761	93.5468	92.8994	92.9387	92.7384	92.7205	93.0711	93.5874	93.5516	93.7269	93.3334	93.9332	93.2094	93.4884	92.9709	93.647	93.2654
Kineococcus_radiotolerans_SRS30216	3.01539	3.0175	3.01187	2.97876	2.99637	2.9858	3.03159	3.0499	3.05695	3.03088	3.03511	3.03018	3.01539	2.96115	3.07737	2.98228	3.01961	3.00553	2.93932	3.05061	3.05061	3.05201	3.13302	2.98933	2.99848	2.99355	3.01116	3.03229	2.97876	3.04638	2.96749	3.00341	3.10414	3.03088	2.99919	3.02314	2.99989	3.04004	3.0337	3.04286	3.05483	3.06188	2.98721	3.00553	3.06751	3.0168	3.1147	2.9858	3.03722
Klebsiella_pneumoniae_342	41.6365	42.0284	41.996	41.611	41.8076	41.9376	41.843	41.7877	41.7112	41.7118	41.7497	41.4481	41.7304	41.4904	41.8014	41.8374	41.9693	41.6141	41.889	41.6664	41.6496	41.5899	41.9767	41.4058	41.8542	41.8803	41.932	41.6838	41.6857	41.5364	41.565	41.695	41.5283	41.6919	41.6247	42.0514	41.6359	41.6676	41.8038	41.6913	41.7982	41.6863	42.0222	41.7342	41.9326	41.7839	41.9326	41.7224	41.8026
Kocuria_rhizophila_DC2201	5.31098	5.24845	5.32629	5.41179	5.39264	5.41561	5.39775	5.33267	5.15912	5.40541	5.40923	5.3046	5.24334	5.35691	5.30843	5.38244	5.29949	5.42199	5.24845	5.33777	5.38244	5.30332	5.41051	5.32118	5.5126	5.38371	5.42199	5.26887	5.23696	5.32629	5.26121	5.25993	5.4271	5.38116	5.39647	5.26887	5.23186	5.39137	5.31736	5.44496	5.31736	5.40796	5.39009	5.35436	5.3416	5.28035	5.4641	5.19103	5.3735
Kosmotoga_olearia_TBF_19_5_1	67.5933	67.9766	67.6295	66.9383	67.7728	67.9026	67.5404	67.3956	68.1788	67.9192	67.6868	67.2069	67.5661	67.6732	67.6612	67.7593	67.9268	67.5933	68.1879	67.5601	67.7879	67.64	68.043	68.3191	67.3473	67.4122	67.8136	67.8951	67.1617	67.4182	67.2416	67.625	67.7442	67.4574	67.4574	67.5963	67.6189	67.5691	67.7819	67.6566	67.8377	67.4258	67.9962	67.8981	67.5706	67.7366	67.7276	67.1873	67.8815
Kytococcus_sedentarius_DSM_20547	7.04801	7.00976	7.04801	7.13068	7.08502	7.12451	7.00359	7.02333	7.03567	7.03814	7.13191	7.3207	7.06775	7.06775	7.05911	7.15906	7.14795	7.17139	7.08502	7.2516	7.16276	7.24913	7.31083	7.14795	7.08256	6.94066	7.1862	7.05417	7.05911	7.10106	7.11217	7.13314	7.06775	7.1097	7.17263	7.23679	7.25653	7.11093	7.02703	7.09119	7.10106	7.1134	7.01839	7.14548	7.0406	7.02086	7.01839	7.20594	7.07392
Lactobacillus_acidophilus_NCFM	132.605	133.034	132.669	132.007	132.72	132.868	132.561	133.391	132.826	131.873	133.191	132.762	132.659	132.737	133.088	133.123	132.631	131.747	132.377	132.22	132.418	132.881	132.32	132.018	132.75	132.577	132.935	133.209	131.481	133.164	132.924	131.528	132.963	132.657	132.411	132.315	132.121	133.347	133.323	132.667	132.802	132.316	131.736	131.831	133.046	133.235	133.085	132.397	133.197
Lactococcus_lactis	108.952	109.393	109.304	108.831	108.565	109.101	108.752	108.705	108.683	109.753	109.128	108.885	109.286	109.809	108.571	108.499	109.749	109.146	110.157	109.298	109.294	109.171	108.671	109.306	109.338	109.023	108.814	108.842	109.08	108.745	109.294	108.846	108.643	109.338	109.02	109.373	108.716	109.323	108.875	109.224	109.962	108.909	109.211	109.251	109.292	109.055	109.209	108.994	108.954
Laribacter_hongkongensis_HLHK9	19.1461	18.8666	18.8195	18.8745	18.9946	18.8475	18.962	19.1809	19.0249	18.9733	19.3258	18.9239	19.0967	19.1697	18.8733	18.8195	18.9688	18.8891	19.0934	18.7577	18.6702	18.8834	18.8531	19.0664	19.0058	19.0395	18.9362	18.8778	18.7914	18.8442	19.0069	18.9598	18.962	18.9003	18.8442	18.7892	18.9418	18.8644	18.9025	18.8442	18.8161	18.9048	19.1495	18.8442	19.0664	19.1888	19.1574	18.8341	19.0013
Lawsonia_intracellularis_PHE_MN1-00	104.123	104.661	104.281	103.544	104.182	105.188	104.612	104.815	104.953	104.8	104.429	104.815	103.841	104.948	103.678	104.778	104.496	104.115	104.948	104.056	103.858	103.401	103.915	104.602	103.69	104.567	104.004	105.092	104.481	104.224	105.01	104.743	104.837	105.176	104.382	104.231	104.256	104.132	103.93	105.344	104.622	104.555	104.147	104.501	105.418	104.516	104.13	105.361	104.14
Legionella_pneumophila_Corby	89.7514	89.3387	89.3367	89.0029	89.6813	89.4019	89.858	89.7484	89.9548	89.6477	90.0545	89.6299	89.7672	89.3071	89.785	89.6675	89.9311	89.784	89.7563	89.2784	89.0622	89.236	89.4414	90.1562	89.6694	89.6428	89.9114	89.5569	89.2518	89.4315	89.9232	89.3633	89.7899	89.2982	90.0644	89.6991	89.0869	89.5115	89.6507	89.394	89.5835	90.1799	89.6339	89.7948	89.8166	89.4749	89.4423	89.8393	89.4483
Leifsonia_xyli_xyli_CTCB0	7.72777	7.84512	7.62914	7.69376	7.87573	7.57471	7.92675	7.76009	7.77199	7.75158	7.65634	7.81961	7.73287	7.75328	7.55601	7.70056	7.67505	7.85532	7.58832	7.52539	7.82301	7.87913	7.43696	7.65464	7.68866	7.66995	7.70737	7.73457	7.83321	7.81621	7.86893	7.43526	7.86893	7.82981	7.63934	7.86723	7.77369	7.67505	7.98117	7.67845	7.76349	7.7958	7.77369	7.76519	7.76859	7.90804	7.69546	7.94035	7.87233
Leptospira_interrogans_serovar_Copenhageni	66.3502	66.6388	66.7436	66.463	66.1318	66.3769	66.5545	66.7729	66.5563	66.0492	66.4399	66.0651	66.4408	66.4088	66.8156	66.6371	66.3342	66.8227	66.5971	66.2294	66.4879	66.7268	66.7756	66.6122	66.638	66.0794	66.2117	66.5163	66.5447	66.3333	66.5625	66.1584	66.5465	66.8147	66.3156	66.1646	66.2001	66.852	66.8404	66.6371	66.455	66.1309	66.4959	66.5998	66.3049	66.6753	66.598	66.788	66.495
Leptothrix_cholodnii_SP_6	4.80892	4.84188	4.80622	4.78268	4.81161	4.82573	4.86408	4.79882	4.83246	4.84457	4.83784	4.84592	4.75106	4.87888	4.77393	4.73087	4.84928	4.77999	4.82372	4.83448	4.78402	4.84592	4.78873	4.87552	4.86812	4.745	4.88696	4.72146	4.82977	4.79344	4.84794	4.85937	4.70665	4.74097	4.80892	4.89436	4.74164	4.82035	4.88225	4.82506	4.76451	4.89301	4.77864	4.77931	4.8587	4.72616	4.82708	4.84861	4.77057
Leptotrichia_buccalis_DSM_1135	112.533	111.939	113.095	112.002	112.783	112.797	112.195	112.643	112.387	112.473	112.558	111.837	112.781	112.333	112.628	112.585	113.288	112.121	112.667	112.323	112.287	112.509	112.766	112.412	112.427	113.104	112.286	112.741	112.662	113.006	112.622	113.162	112.855	113.099	112.653	112.371	112.554	112.65	111.954	112.723	111.89	113.551	112.347	112.896	112.75	111.975	112.647	112.967	112.607
Leuconostoc_citreum_KM20	100.445	101.182	101.601	100.715	101.343	101.565	100.711	99.9642	101.431	100.77	99.9565	100.385	101.598	100.648	100.745	101.157	100.209	101.172	101.188	100.414	101.23	100.51	100.169	101.59	100.632	100.805	101.272	101.081	100.659	100.686	100.491	100.975	101.119	100.757	100.667	100.34	100.535	100.675	101.691	100.439	100.699	101.243	100.286	101.109	100.518	100.435	101.159	101.167	101.121
Listeria_monocytogenes	85.5203	85.2422	85.3181	85.1429	85.3146	85.2445	85.9304	85.5238	85.8521	85.5471	85.9339	85.5097	85.5296	85.9129	85.602	85.3824	85.6838	84.7024	85.4174	85.699	85.4139	85.7037	86.2131	85.9467	85.5308	85.7715	86.0332	85.8147	86.108	85.4198	85.4607	85.6126	85.47	85.8392	85.789	85.8381	85.5518	86.1652	86.0274	85.7002	86.1711	85.3088	85.7353	85.7317	85.6289	85.5366	85.22	86.1687	85.2527
Lysinibacillus_sphaericus_C3_41	88.09	88.1968	88.0538	87.8898	88.1565	88.0908	88.0917	88.3559	88.0185	88.042	88.0782	88.1144	87.899	87.7661	88.2599	87.7913	88.3525	88.2482	87.8426	88.0328	88.2566	87.9554	88.424	87.8965	87.798	88.4055	88.1236	88.2423	88.5098	87.8889	88.1228	88.1287	88.159	87.5288	88.3659	88.4863	88.1623	88.3912	87.7619	87.862	87.814	88.2692	87.9663	88.4391	88.5098	87.809	87.7669	88.1455	88.5881
Macrococcus_caseolyticus_JCSC5402	106.955	106.15	106.556	106.351	105.567	106.747	105.817	106.674	106.13	106.352	106.393	106.259	105.788	106.77	106.341	106.498	106.543	106.16	105.908	106.202	105.799	106.285	107.297	106.963	106.258	107.093	106.065	106.379	105.926	106.223	106.612	106.824	106.594	106.434	106.405	106.344	106.677	106.472	106.514	106.008	105.928	106.173	105.76	105.125	106.369	106.011	106.811	106.584	106.16
Magnetococcus_MC-1	54.45	54.7484	54.7641	54.8322	54.5038	54.7462	54.6572	54.5607	54.5128	54.5487	54.7208	54.8337	54.7073	54.8217	54.545	54.3886	54.5427	54.9384	54.996	54.4133	54.6534	55.0087	54.6826	54.5704	54.9826	54.6355	54.8322	54.6662	54.8307	54.738	54.6893	54.3894	54.7365	54.5674	54.646	54.6736	54.435	54.7073	54.6968	54.5031	54.6362	54.8083	54.6482	54.4193	54.4919	54.2607	54.7664	54.4971	54.5839
Magnetospirillum_magneticum_AMB-1	9.89431	9.96312	10.0447	9.95389	9.88722	9.93332	9.95886	9.89431	10.0887	10.1589	9.9312	10.1284	10.1206	9.9617	9.95815	10.0575	10.0433	9.94538	10.0468	9.9922	10.066	9.96028	10.0234	10.0028	10.0901	9.98865	9.97659	9.80352	9.93403	10.0163	10.0532	10.0177	10	10.0915	10.0745	9.98156	9.93616	10.0213	10.0199	10.0986	9.97446	9.99645	10.0383	9.94467	9.98439	9.99149	10.0674	9.97446	9.85672
Mannheimia_succiniciproducens_MBEL55E	70.9422	71.1958	71.3017	71.4837	71.5732	71.5105	71.8297	71.2748	71.1928	71.7596	71.2331	71.4732	71.2092	71.3599	71.9968	71.075	71.5239	71.5582	71.3822	71.151	71.4374	71.8193	71.1913	71.5523	71.9117	71.6761	71.3897	71.7521	71.4076	71.7671	72.0967	71.0615	70.799	70.9124	71.9311	71.8894	71.7089	71.5418	71.5403	71.5016	71.4314	71.2987	71.2838	71.3285	71.2644	71.1287	71.1734	71.3449	70.7632
Maricaulis_maris_MCS10	26.7814	26.593	26.3665	26.9227	26.7052	26.5619	26.6271	26.7513	26.6	26.7553	26.8565	26.7944	26.4226	26.6782	26.8445	26.616	26.7543	26.5258	26.8545	26.7673	26.6752	26.8154	26.6571	26.7814	26.4297	26.7804	26.7122	26.7934	26.8615	26.6952	26.8926	26.8505	26.6561	26.6301	26.4657	27.1251	26.7503	26.619	26.6721	26.588	26.8766	26.6942	26.7333	26.6772	26.7894	26.3585	26.8154	26.8555	26.582
Marinobacter_aquaeolei_VT8	36.4068	36.6543	36.5395	36.5239	36.7292	36.6589	36.5426	36.5137	36.5059	36.4248	36.6168	36.7495	36.6184	36.4817	36.5458	36.4981	36.5918	36.7027	36.7503	36.7261	36.6121	36.4521	36.5379	36.4146	36.4162	36.5957	36.3881	36.6066	36.57	36.5356	36.7753	36.4529	36.481	36.6418	36.5754	36.8307	36.6613	36.3959	36.6269	36.3787	36.4778	36.4739	36.9376	36.5098	36.4794	36.6199	36.5543	36.9251	36.2444
Marinomonas_MWYL1	81.3786	81.8593	81.4479	81.5789	81.5653	81.365	81.4479	81.5511	81.4404	81.3712	81.4784	80.9557	81.3868	81.8152	81.7989	81.2754	81.3216	81.5402	81.6047	81.7778	81.5972	81.3786	81.4343	81.8199	81.9163	81.7615	81.7425	81.6862	81.4676	81.5307	81.4173	81.3134	82.0229	81.7154	81.3501	81.5884	81.5205	81.8226	81.3277	81.2585	81.1247	81.3902	81.361	81.4832	81.6733	81.471	81.3542	81.323	81.3759
Mesoplasma_florum_L1	152.644	149.818	147.356	147.949	143.437	146.809	149.407	153.601	148.314	145.807	147.903	149.18	147.584	145.852	146.536	149.18	150.228	151.231	148.496	149.59	149.134	146.49	148.405	149.225	142.662	145.67	146.946	144.211	145.397	144.531	147.037	148.769	146.445	147.493	150.684	150.091	149.134	147.129	146.946	149.772	149.043	149.453	146.627	150.638	146.263	147.22	144.576	148.496	140.337
Mesorhizobium_BNC1	20.1217	19.8859	19.9671	19.9586	19.9717	20.1835	19.7831	20.0135	19.8596	19.933	19.7521	19.981	20.0366	20.0088	19.9601	19.8325	20.0374	20.0699	19.8805	19.9763	20.0707	20.0931	19.9756	20.0204	20.0397	19.8349	19.8333	20.0722	20.0544	19.872	20.0343	19.8898	20.0057	19.9029	20.0436	19.7243	19.9191	19.9841	19.7684	20.0127	19.8928	19.9771	19.8387	19.9864	19.7413	20.2145	20.1928	19.9214	19.981
Methanobacterium_thermoautotrophicum	69.8132	70.091	70.1399	70.0421	70.1125	69.7427	70.6877	70.1399	70.3727	70.7014	69.9208	70.0792	71.1846	70.1379	70.1438	70.2729	71.1435	70.3531	71.3548	69.9971	70.9635	70.4275	70.1634	70.3746	70.6446	70.9948	70.7737	70.2592	70.2592	70.2025	70.316	70.0831	70.091	70.4686	69.8229	71.0144	70.316	70.1379	70.3023	70.226	69.8171	70.226	70.7503	69.9286	70.3473	70.1927	70.6133	70.1066	70.2357
Methanobrevibacter_smithii_ATCC_35061	135.549	136.337	136.454	136.012	135.827	135.923	135.276	135.601	136.774	135.803	136.581	136.485	137.029	135.967	136.309	135.886	136.246	136.418	135.636	136.23	136.039	136.152	136.398	137.106	136.221	136.119	136.485	136.357	136.35	136.158	136.836	135.956	136.561	136.822	135.921	136.143	135.989	136.315	135.821	136.228	136.078	135.906	136.796	135.39	135.984	136.387	135.488	135.782	135.803
Methanocaldococcus_fervens_AG86	114.839	115.143	115.046	114.458	114.962	114.717	114.215	115.32	114.865	114.684	115.334	114.637	115.673	114.698	114.813	114.919	115.287	114.912	114.385	115.096	114.083	115.006	115.833	115.046	115.289	114.754	114.389	115.47	115.096	113.998	115.536	114.491	114.839	115.068	115.117	115.185	115.536	114.361	115.181	115.727	114.662	114.924	114.919	115.812	114.163	114.606	114.832	114.783	114.085
Methanococcoides_burtonii_DSM_6242	82.2049	82.9047	82.2539	82.2599	81.6596	82.3802	82.3252	81.621	82.4471	81.9166	81.9256	82.5422	81.6448	82.0994	82.4931	82.1098	82.0994	82.1469	82.3698	82.3862	82.3995	82.1781	82.141	81.6136	81.8721	81.9077	82.2836	82.0519	82.19	81.8394	82.5778	81.7072	82.8735	82.0845	82.9864	82.6759	82.3208	82.2509	81.8617	82.04	82.1469	82.2301	81.6774	81.9612	82.2599	82.7294	82.4382	81.7592	82.5362
Methanococcus_jannaschii	118.408	118.348	118.471	116.979	117.766	117.961	117.672	119.062	118.273	118.355	117.705	117.883	117.813	118.051	118.025	118.752	118.109	118.346	118.473	117.711	117.613	117.877	117.307	117.877	117.789	118.578	117.805	118.223	117.928	117.744	118.332	118.73	119.172	118.373	118.002	118.148	118.043	118.502	118.521	118.758	118.115	118.332	118.244	117.873	118.941	117.684	118.613	118.289	117.074
Methanocorpusculum_labreanum_Z	37.1754	37.7643	36.8516	37.5927	37.6863	37.6668	37.5927	37.5459	37.6668	37.8053	37.113	37.2787	37.501	37.6863	37.6766	37.6707	37.3353	37.6883	37.6883	37.5596	37.4523	37.854	37.3957	36.9413	37.308	37.5303	37.8852	37.8833	37.3275	37.4815	37.5596	37.4952	38.2363	37.8813	37.7156	37.0525	37.5284	37.5245	37.5615	36.9394	37.856	37.776	37.8306	37.7331	37.4328	37.6512	37.9321	37.7019	37.2085
Methanoculleus_marisnigri_JR1	13.8484	14.0872	13.96	13.8599	13.8842	14.1358	13.7069	13.9428	13.99	14.0329	14.1387	14.123	14.173	13.8384	13.8327	13.6568	13.9828	14.0887	14.0329	13.8399	13.8556	14.346	14.1787	14.0029	14.2145	13.8856	13.9442	13.9242	13.9986	13.8685	14.03	14.0172	14.1244	14.0772	14.0443	13.7598	13.9457	13.6783	13.97	13.581	14.0729	13.7955	13.8985	13.9428	14.0915	14.0772	13.8513	14.0615	14.1601
Methanopyrus_kandleri	26.037	25.8532	25.5837	25.4938	26.084	25.7654	26.0125	25.7756	25.6715	25.8063	25.7695	25.8063	25.9656	25.551	25.8063	25.455	25.3488	25.841	25.8063	25.5755	25.4979	26.0023	25.8063	25.5224	26.0534	25.9451	25.6776	26.4945	25.7471	25.8144	25.7614	26.2617	25.647	25.8022	25.9431	25.9799	26.1003	25.9431	25.5939	25.6797	25.8492	25.7797	25.5878	25.6511	26.2923	25.7899	26.0064	25.549	26.0779
Methanosaeta_thermophila_PT	35.4334	35.2166	35.2107	35.3518	35.2723	35.5129	35.5487	35.33	35.6063	35.0854	35.2823	35.2922	35.6501	35.0795	35.3578	35.0138	35.1192	35.2803	34.8409	35.501	34.5168	34.9124	35.3479	35.0258	35.1172	35.9503	35.4652	34.9363	35.157	35.0258	35.4672	35.2942	34.9423	35.2584	35.2862	35.7435	35.7594	35.1689	34.9641	35.2664	35.3379	35.2703	35.7674	35.7137	34.6778	35.4413	35.4373	35.2644	35.1272
Methanosarcina_acetivorans	65.6196	65.9307	65.437	65.9051	65.6298	65.9679	65.5976	65.5896	66.0877	65.8131	65.9182	65.8722	65.954	65.7459	66.0906	65.8262	65.3523	65.5918	65.954	65.889	65.8313	66.0409	65.6232	65.7181	65.8766	65.7371	65.4684	65.6824	65.7934	65.613	65.7503	66.1001	65.716	65.8766	65.6809	65.854	65.3917	65.7211	65.7028	65.9767	65.9372	65.613	65.6882	65.8671	65.6743	66.1775	65.6838	65.5283	65.315
Methanosarcina_mazei	71.3979	71.2581	71.1334	71.4663	71.5105	71.4592	71.4804	71.3637	71.1968	71.1777	71.2119	71.8022	71.0027	71.1515	70.9675	71.0429	71.1666	71.4391	71.3848	71.2511	70.6125	71.2229	70.9242	70.71	71.3044	71.0027	70.88	70.884	71.1948	71.1767	70.878	71.6724	70.7905	71.0801	70.9142	71.1958	70.8508	71.1505	70.9574	71.3999	71.053	70.8287	71.1304	71.3999	71.2048	70.8227	71.3899	71.3386	71.4582
Methanosphaera_stadtmanae	141.06	140.24	140.151	140.542	140.085	139.554	140.788	140.49	140.839	141.242	139.023	140.868	140.335	141.186	140.135	140.457	140.368	140.976	139.909	141.089	140.285	140.653	140.161	140.238	139.38	140.504	140.726	141.271	139.856	139.725	139.68	140.137	139.752	140.757	140.259	139.876	140.591	141.062	139.936	140.517	139.862	140.622	140.122	140.201	140.635	140.259	140.29	140.062	139.955
Methanospirillum_hungatei_JF-1	70.5046	71.1919	70.9997	70.9444	71.1678	71.0893	70.9716	70.7421	70.9132	71.1376	71.2584	71.2664	71.3278	71.4033	71.0873	70.8347	70.9021	70.9826	70.7311	70.7864	71.1124	70.9132	71.1718	70.7904	71.4636	71.368	71.2463	71.0028	70.5429	70.9575	71.2171	71.0098	71.5784	71.4224	70.6133	71.2825	70.9041	70.6858	71.2241	71.1678	70.4684	70.9937	71.1195	70.9122	71.1547	71.2865	70.3527	70.8015	70.729
Methylacidiphilum_infernorum_V4	51.7266	51.6568	50.9834	51.2306	51.3777	51.3474	50.8726	52.0027	51.1229	51.8055	51.3277	51.4081	51.6098	51.3959	51.9814	51.5461	51.0926	51.3732	51.3732	51.8859	51.4141	51.1851	51.2154	51.7114	51.4566	51.3641	51.4293	51.1244	51.4278	51.4247	51.6872	51.2715	51.0304	51.2533	51.1654	51.4399	51.5628	51.5188	51.2761	51.6887	51.3823	50.9925	51.3777	51.361	51.3504	51.2488	51.3489	50.9636	51.4612
Methylibium_petroleiphilum_PM1	4.89438	4.83485	4.86257	4.68399	4.75901	4.85768	4.70438	4.88215	4.78511	4.74678	4.84953	4.92863	4.77369	4.75004	4.83077	4.7109	4.75004	4.6685	4.91395	4.8373	4.83322	4.86339	4.75167	4.81691	4.90416	4.79	4.80631	4.7476	4.81446	4.79163	4.91558	4.82833	4.74189	4.89764	4.88459	4.86584	4.91476	4.96777	4.91069	4.86747	4.79978	4.86421	4.87562	4.80631	4.98326	4.90579	4.73862	4.77043	4.86828
Methylobacillus_flagellatus_KT	33.4024	33.6736	33.824	33.2337	33.2895	33.3408	33.7386	33.3784	33.5106	33.8058	33.8434	33.7853	33.3887	33.6725	33.4274	33.4491	33.6223	33.4331	33.4331	33.5813	33.9084	33.4115	33.6029	33.8423	33.4411	33.8297	33.7374	33.8719	33.9665	33.6679	33.7283	33.4992	33.3454	33.8047	33.6178	33.2622	33.5927	33.2816	33.5186	33.6782	33.799	33.6007	33.5688	33.6679	33.7215	33.6497	33.6633	33.5938	33.5813
Methylobacterium_4_46	3.81485	3.7995	3.93859	3.94255	3.81534	3.85246	3.8495	3.85939	3.8485	3.85643	3.79901	3.83366	3.88513	3.81633	3.85098	3.78812	3.87573	3.77822	3.86038	3.82178	3.82475	3.84603	3.81485	3.84652	3.81039	3.77327	3.86731	3.81435	3.81782	3.81336	3.77772	3.81336	3.84801	3.83415	3.82475	3.8099	3.81683	3.84257	3.77376	3.82475	3.83514	3.81584	3.88761	3.85692	3.82623	3.81782	3.8198	3.84108	3.80495
Methylocella_silvestris_BL2	16.7926	16.9474	16.734	16.9926	16.7759	16.8311	16.5884	16.7081	16.7642	16.6822	16.7801	16.8453	16.7365	16.7951	16.7876	16.8361	16.6763	16.8512	16.6813	16.7449	16.7851	16.8052	16.7307	16.8294	16.7432	16.9048	16.729	16.6503	17.0596	16.678	16.8269	16.58	16.6989	16.7098	16.7399	16.7725	16.6386	16.7633	16.8194	16.8403	16.9324	16.77	16.7215	16.7474	16.8303	16.7081	16.7449	16.5717	16.9885
Methylococcus_capsulatus_Bath	10.2204	10.1295	10.1843	10.4085	10.1388	10.0251	10.1068	10.2907	10.0737	10.1471	9.98276	9.94556	10.1863	10.2794	10.0417	9.9931	10.0417	10.2897	10.269	10.1791	10.3031	9.99206	10.1285	10.0809	10.1274	10.206	10.2535	10.1016	10.1719	10.0871	9.95693	10.4344	10.0985	10.145	10.0479	10.1305	10.1564	9.97346	10.1047	10.1481	10.0985	10.1285	10.022	10.1223	10.0882	10.1068	10.1264	10.1853	9.90112
Methylotenera_mobilis_JLW8	85.4738	84.7963	85.3215	84.8043	85.6944	85.7024	85.1357	85.1224	85.8253	85.2921	85.252	85.8494	85.9135	85.546	85.3095	85.3389	85.0489	85.1625	85.7077	85.3322	85.3977	84.9754	85.0983	85.2279	84.8845	85.6877	85.1371	85.3509	85.2493	85.256	85.0435	84.6987	85.665	85.4698	84.9914	85.093	85.5393	85.0221	84.6386	85.5888	85.8534	85.2266	85.4057	85.3509	85.395	85.4885	85.0916	85.542	85.1331
Methylovorus_SIP3_4	42.4463	42.4553	42.8297	42.5416	42.3981	42.1414	42.4318	42.5192	42.6403	42.2737	42.573	42.5102	42.3645	42.2815	42.4912	42.5809	42.7636	42.7064	42.1257	41.962	42.3499	42.6123	42.4508	41.8847	41.9968	42.2726	42.6649	42.721	42.0203	42.5943	42.804	42.7625	42.4486	42.4385	42.4542	42.4631	42.6111	42.1941	42.3836	42.7513	42.5259	42.7871	42.5741	42.6089	42.6605	42.2871	42.2501	42.351	42.4463
Micrococcus_luteus_NCTC_2665	4.45997	4.46407	4.31654	4.46816	4.34796	4.36708	4.29195	4.33566	4.26053	4.27966	4.35069	4.53783	4.55422	4.42172	4.36708	4.48865	4.50641	4.40123	4.30561	4.30698	4.46407	4.58291	4.39986	4.35069	4.38074	4.4627	4.30288	4.42172	4.34523	4.33293	4.3302	4.50505	4.61296	4.26326	4.47499	4.37118	4.39986	4.36298	4.42172	4.36708	4.34249	4.23321	4.3862	4.45724	4.36708	4.35342	4.40943	4.49958	4.44221
Microcystis_aeruginosa_NIES_843	74.076	73.4745	73.9416	73.8998	73.6638	73.8394	73.7914	74.1316	74.0513	73.8744	74.1666	73.9101	74.1652	73.6824	73.4759	73.9155	74.0877	74.2804	73.7832	73.7893	74.0644	74.1282	74.0164	73.6494	73.9197	73.9183	73.9485	73.8758	74.0109	74.1357	73.9512	74.1371	73.9197	74.0061	74.2029	74.4985	74.052	74.017	74.1734	73.8854	74.1275	73.9601	73.9656	73.849	73.9759	73.7866	74.0699	73.98	74.015
Moorella_thermoacetica_ATCC_39073	41.7124	41.5456	41.3475	41.4994	42.3336	41.8223	41.8982	41.5184	41.867	41.3909	41.6608	41.7029	41.5442	41.6242	41.3448	41.9728	41.7477	41.4642	41.4845	41.5103	41.3502	41.6514	41.4099	41.7395	41.6649	41.6744	41.0708	41.3109	41.2865	41.4316	41.3543	42.0311	41.6961	41.9213	41.4221	41.7734	41.8724	41.9145	41.7585	41.4398	41.9945	41.6893	41.3448	41.8033	41.5062	41.9687	41.5157	41.8046	41.6351
Mycobacterium_tuberculosis_CDC1551	16.657	16.645	16.7018	16.6914	16.6602	16.6049	16.7667	16.6794	16.5513	16.625	16.504	16.4888	16.6226	16.7707	16.6442	16.5665	16.8044	16.6482	16.6434	16.7131	16.6554	16.4776	16.6234	16.6698	16.7171	16.5785	16.8444	16.7955	16.8684	16.6834	16.6802	16.7475	16.7339	16.8324	16.4136	16.7107	16.5489	16.6186	16.6818	16.5257	16.6994	16.613	16.3879	16.6242	16.673	16.5801	16.5409	16.5729	16.6146
Myxococcus_xanthus_DK_1622	10.1281	10.2429	10.1833	10.2287	10.1812	10.2447	10.2284	10.1859	10.1859	10.2044	10.2153	10.0951	10.1717	10.147	10.1939	10.1873	10.2338	10.2157	10.2248	10.2556	10.2741	10.2367	10.127	10.1292	10.2335	10.2338	10.0904	10.2171	10.131	10.2008	10.1405	10.1637	10.2059	10.3177	10.0609	10.2505	10.1296	10.1554	10.1409	10.3185	10.1957	10.1209	10.1499	10.0987	10.0711	10.1717	10.1492	10.2229	10.1982
Nakamurella_multipartita_DSM_44233	5.33267	5.33903	5.2743	5.24598	5.31244	5.37775	5.46155	5.22518	5.34597	5.3084	5.27025	5.28123	5.24945	5.3477	5.39914	5.35752	5.28875	5.23384	5.33961	5.40549	5.28875	5.22055	5.28933	5.39162	5.3766	5.3425	5.37255	5.31765	5.54246	5.30377	5.29973	5.24309	5.36793	5.22055	5.42861	5.29453	5.25349	5.24309	5.42688	5.37139	5.31649	5.41012	5.38237	5.30955	5.3477	5.2795	5.27719	5.26794	5.32227
Nanoarchaeum_equitans	93.0013	92.4477	92.4072	93.3861	93.3253	93.9802	94.4662	94.4257	92.6975	93.9262	94.716	93.3591	92.6975	93.2646	94.23	93.5346	93.5414	92.4679	93.3186	94.0207	94.2164	92.8865	93.8519	94.851	94.2975	93.5819	93.7101	93.8789	94.0477	93.089	93.6831	93.5076	94.2097	94.7363	93.4806	93.1025	92.8122	94.77	94.1624	93.9194	94.0072	93.7641	94.5135	93.2376	93.1971	93.8451	95.0738	94.2772	93.3321
Natranaerobius_thermophilus_JW_NM_WN_LF	107.15	107.306	107.919	106.181	107.408	107.29	107.398	106.569	106.801	106.706	107.046	106.655	107.604	107.307	106.485	106.738	107.032	106.738	107.11	107.955	106.988	107.318	107.27	107.213	106.866	106.616	107.147	106.905	107.24	107.12	106.422	107.275	107.347	107.121	106.922	106.969	106.932	106.962	106.277	106.923	107.338	107.319	107.028	106.87	107.399	106.762	107.138	106.985	106.43
Natronomonas_pharaonis	21.1778	21.1725	21.1079	21.3214	21.0842	21.4729	21.0355	21.245	21.2726	21.2384	21.212	21.3464	21.4241	21.0842	21.3121	21.3714	21.4083	21.2239	21.2423	21.3095	21.3016	21.3135	21.2028	20.9644	21.2107	21.2515	21.1751	21.3135	21.1014	21.4136	21.237	20.9617	21.1857	21.1172	21.4412	21.0447	21.0473	21.3885	21.1883	20.9485	21.2265	21.2463	21.2463	21.3029	21.3029	21.2937	21.4676	21.2594	21.0553
Nautilia_profundicola_AmH	108.693	108.793	109.298	107.571	108.331	107.646	107.872	108.145	107.901	108.314	108.61	108.589	108.899	108.683	108.404	108.575	108.272	108.088	107.74	109.308	108.669	108.555	108.485	109.379	108.61	107.925	108.109	108.463	107.703	107.642	108.194	107.891	108.031	107.895	107.573	108.632	108.115	107.553	107.799	108.593	107.978	108.455	108.376	108.331	108.349	108.117	108.441	107.435	108.622
Neisseria_gonorrhoeae_FA_1090	26.6338	26.6468	26.3988	26.371	26.2803	26.4969	26.0619	26.1526	26.0046	26.2544	26.6635	26.2896	26.3803	26.0934	26.2618	25.9934	25.9823	26.3136	26.4025	26.2489	26.4173	26.4006	26.6727	25.8713	26.4969	26.2896	26.0823	26.5469	26.049	26.3969	26.2118	26.0194	25.8047	26.2304	25.9546	26.4506	26.2655	26.2063	26.3599	25.8324	26.0194	26.5876	25.9823	26.1841	26.3173	26.3414	26.0675	26.1582	26.4543
Neorickettsia_risticii_Illinois	82.137	82.9893	81.533	81.6034	82.5673	81.3179	81.955	82.2405	82.8693	81.7109	82.0998	82.3687	82.7328	81.6075	81.7316	81.6778	82.0626	81.3014	82.257	82.0046	82.0502	81.7399	82.6418	82.5466	82.6831	81.9509	81.773	81.2807	82.5507	81.9095	82.6624	82.3687	82.4059	81.8268	82.5342	82.137	81.4131	82.4845	82.4432	82.3604	82.0584	81.8805	81.7233	82.9479	82.2239	81.8143	80.8339	82.1205	82.0419
Nitratiruptor_SB155-2	68.1388	67.7952	67.5966	68.3253	68.7743	68.27	68.0317	68.3236	68.3719	68.2061	68.3288	68.9159	68.2856	67.9834	68.5411	68.346	68.4168	68.1474	67.9696	67.8453	68.3581	68.4773	67.9454	68.7432	68.4703	68.9608	68.4013	68.6258	68.2631	68.2908	68.068	68.2925	67.9281	68.2303	68.4773	68.5032	68.3167	68.0248	68.5999	68.5204	67.272	68.2942	68.3408	68.8382	68.4185	68.2545	68.0784	67.6346	68.1008
Nitrobacter_hamburgensis_X14	15.8822	16.0918	15.9457	15.9057	15.9726	15.9509	15.9326	15.9074	15.9335	15.7378	16.0988	15.6081	15.8874	15.8395	15.9509	15.6621	15.9013	15.8804	15.9222	16.1727	15.8361	16.1058	15.9431	15.9039	15.8282	15.7995	16.0605	15.89	15.9083	15.7978	15.7647	15.8039	15.8822	15.7699	15.91	15.7186	15.9248	15.8561	15.8978	15.7734	15.8387	15.7752	15.9231	15.9422	16.0188	15.7517	15.8213	15.883	15.9126
Nitrosococcus_oceani_ATCC_19707	58.5237	58.5704	58.7796	58.5527	58.5548	58.1797	58.5372	58.4222	58.676	57.9756	58.7102	58.5299	58.6004	58.7693	58.5527	58.5424	58.2036	58.5227	58.3155	58.9703	58.2564	58.7796	58.3932	58.5755	58.331	58.4688	58.6968	58.4108	58.4833	58.5631	58.9547	58.2833	59.0749	58.5175	58.5527	58.8149	58.5983	58.2885	58.6957	58.4636	58.2606	58.5662	58.3258	58.7258	58.1134	58.389	59.0501	58.9744	58.9206
Nitrosomonas_europaea	46.7337	46.679	46.9167	46.6625	46.3994	46.8722	46.9002	46.4972	46.6421	46.4044	47.0692	46.6701	46.89	46.6574	46.6676	46.3968	46.1947	46.9612	46.9243	46.7603	46.5366	46.829	46.6866	46.6409	46.6587	47.1658	46.8214	46.3701	47.2878	46.4972	46.9307	46.4947	46.7438	46.4286	46.543	46.9447	46.7362	46.7502	46.5366	46.6536	46.6091	46.7273	46.6701	46.8315	46.9879	46.5735	46.5112	46.6447	47.0921
Nitrosopumilus_maritimus_SCM1	101.694	101.105	101.105	101.066	100.232	100.667	101.789	100.351	101.059	101.54	100.727	101.35	101.676	100.623	101.406	101.135	101.41	100.671	100.291	100.98	100.976	101.233	101.486	99.643	101.509	100.838	100.819	101.189	101.632	101.325	101.922	101.016	101.335	101.072	101.377	101.331	100.934	101.101	101.314	100.458	101.465	101.421	102.188	101.128	100.8	101.016	101.452	100.928	101.256
Nitrosospira_multiformis_ATCC_25196	32.6199	32.4907	32.4019	32.6772	32.5975	33.0368	32.5918	32.9604	32.4817	33.0953	32.6345	32.7357	32.6076	32.9773	32.5952	32.7008	32.4761	32.3649	32.8492	32.1839	32.2368	32.5267	32.3817	33.0245	32.8031	32.4435	32.7593	32.475	32.8458	32.8941	32.6649	32.6874	32.5503	32.9548	32.8716	32.8301	32.5918	32.3952	32.5491	32.9098	32.8211	32.7312	32.4941	32.566	32.6784	32.5031	32.3693	32.7492	32.4491
Nocardia_farcinica_IFM10152	4.40089	4.40258	4.34583	4.38235	4.4037	4.38965	4.29863	4.38741	4.41663	4.28851	4.43405	4.32279	4.40595	4.32672	4.30256	4.39864	4.37505	4.35706	4.37673	4.41045	4.49192	4.33459	4.30312	4.32953	4.30762	4.42337	4.32279	4.41382	4.3801	4.2385	4.35032	4.38516	4.43067	4.30537	4.42899	4.43629	4.34807	4.37785	4.37111	4.36437	4.43629	4.35369	4.34976	4.39246	4.41944	4.36437	4.36156	4.46214	4.37448
Nostoc_punctiforme_PCC_73102	77.7171	77.0976	77.2511	76.9499	77.2598	77.0672	77.2212	77.2115	77.2463	77.1454	77.142	77.2864	77.3632	77.6871	77.4781	77.1599	77.5713	77.2473	77.6051	77.465	77.493	77.5124	77.5592	77.2661	77.7837	77.3588	77.7204	77.1671	77.3767	77.7388	77.4066	76.9359	77.6065	77.3535	77.2183	77.4583	77.2854	77.1898	77.3743	77.071	77.4853	77.1565	77.0363	77.3076	77.2661	77.0141	77.5799	77.1198	77.4182
Oceanobacillus_iheyensis	91.652	91.1004	91.6158	91.4104	92.2359	91.6812	91.2866	91.8111	91.4416	92.0899	91.4316	91.2705	91.7859	92.0185	91.4175	91.2806	91.8594	91.203	91.9268	92.0466	91.7326	91.7295	91.3641	91.4809	91.5946	91.3782	91.6953	91.4557	91.3198	90.9796	91.5161	92.8218	91.794	91.8443	91.9379	91.8443	91.4064	92.0829	91.7758	91.9238	91.5071	91.5956	91.1447	91.7829	91.9248	91.7889	91.7648	91.5212	91.6842
Ochrobactrum_anthropi_ATCC_49188	30.8832	30.9359	30.7618	30.4986	30.8474	30.8993	30.7596	30.8086	30.59	31.0192	30.8445	30.552	30.8942	30.5681	30.5578	30.7787	30.9088	31.0141	30.8576	30.8986	30.9051	30.8437	30.7911	31.0492	31.0214	30.8891	30.8057	30.6719	30.7129	30.8423	30.9285	30.6946	30.8408	30.9285	30.7048	30.677	30.9132	31.0587	30.6295	30.8262	30.8364	30.7962	31.0272	30.7889	31.0324	30.8832	30.93	30.9556	30.8386
Oenococcus_oeni_PSU-1	85.2641	84.4043	84.974	84.4085	84.7238	84.5514	84.6544	85.1485	85.2305	85.0896	84.5914	85.18	84.7532	84.6061	84.5283	84.234	85.0875	83.946	84.3097	84.6376	84.5956	84.8962	83.8535	84.3181	84.3076	85.4176	84.4253	84.3349	84.8521	84.5767	84.1057	83.9922	84.4463	85.1842	84.4106	84.5724	84.3769	84.5115	84.7175	84.2193	83.9775	85.1611	84.9677	85.2242	84.3391	84.4421	84.6586	84.4673	84.3769
Oligotropha_carboxidovorans_OM5	15.8806	15.6647	15.6951	15.6009	15.7142	15.7313	15.8255	15.6799	15.6923	15.7084	15.5971	15.8921	15.9187	15.6086	15.4697	15.6656	15.7865	15.6247	15.4858	15.7284	15.775	15.7037	15.5106	15.4278	15.8007	15.7208	15.5648	15.6428	15.6999	15.6504	15.5515	15.5591	15.6095	15.6647	15.5886	15.5886	15.5439	15.4364	15.7189	15.8445	15.4516	15.502	15.7246	15.5068	15.5191	15.6	15.5619	15.6238	15.6809
Opitutus_terrae_PB90_1	9.6309	9.54789	9.61418	9.7116	9.71564	9.61072	9.57383	9.57844	9.6701	9.66606	9.64704	9.64531	9.70987	9.65511	9.59919	9.50235	9.70353	9.58651	9.59228	9.65108	9.6505	9.64473	9.71045	9.68854	9.64704	9.64589	9.63263	9.58536	9.58939	9.65742	9.78827	9.68451	9.7018	9.52944	9.58478	9.72774	9.69258	9.73927	9.65684	9.69143	9.66606	9.62744	9.61188	9.7116	9.63955	9.61361	9.63666	9.53521	9.70757
Orientia_tsutsugamushi_Boryong	139.636	139.349	139.833	140.025	139.971	139.223	138.14	138.915	139.522	139.576	139.818	139.944	141.611	140.638	137.811	141.305	140.569	140.495	139.818	139.402	138.463	140.073	139.684	139.654	139.226	138.975	139.373	138.729	140.025	139.049	139.005	139.935	138.364	139.869	140.345	138.927	139.684	139.615	140.073	140.195	139.157	139.959	138.912	139.552	140.177	139.292	140.088	139.049	138.858
Paenibacillus_JDR_2	46.1812	45.9377	45.8196	46.0221	45.9011	46.0597	46.1469	46.0833	46.1238	46.2231	46.1069	45.9233	46.1691	46.2737	46.2993	46.0997	46.1021	46.3325	46.0491	46.0351	46.0655	46.0944	46.2655	46.0313	46.0631	46.2289	46.0568	46.1315	46.0303	46.3277	45.81	46.0409	46.1441	46.239	46.1373	46.3822	46.2115	46.1079	46.1026	45.9671	46.1166	46.0549	46.2	46.0785	46.1113	45.9406	46.0438	45.9368	46.3832
Parabacteroides_distasonis_ATCC_8503	61.3384	61.49	61.3489	61.1582	61.3223	61.3042	60.8005	61.2895	60.7083	61.0744	61.599	61.2888	61.2665	61.2734	61.1568	61.3398	61.0806	61.1652	60.9137	61.0737	61.504	61.4886	61.0408	61.3056	61.27	61.1205	61.1219	61.5599	61.0443	61.4334	61.6171	61.5019	61.5089	61.6563	61.1477	61.2329	61.3733	60.9563	60.987	61.2469	61.2176	61.1966	61.3223	61.212	61.3356	61.3412	61.3279	61.0345	61.293
Parachlamydia_sp_UWE25	86.8518	87.3143	86.6678	87.1475	87.234	87.5596	86.6977	86.9242	86.4853	87.0988	86.7842	86.7858	86.8613	87.2057	86.8786	86.9855	87.1585	86.943	86.6757	87.0657	87.0799	86.8597	87.3064	86.5136	86.3847	86.995	87.0689	86.4397	86.8471	87.3866	86.932	87.6037	86.7181	87.1412	87.4417	87.1239	87.0642	86.8597	87.4511	86.9163	86.4712	87.2388	87.1224	87.0028	87.4983	86.8723	86.3422	86.8094	86.7889
Paracoccus_denitrificans_PD1222	8.38517	8.42655	8.34749	8.42507	8.49969	8.38221	8.31276	8.32458	8.3039	8.33271	8.40512	8.45388	8.41251	8.51668	8.49673	8.4295	8.3172	8.32237	8.32532	8.47088	8.47309	8.43837	8.46423	8.33641	8.53885	8.24331	8.27804	8.37187	8.39404	8.42285	8.3039	8.56101	8.33197	8.53737	8.4694	8.42581	8.31941	8.47974	8.38739	8.41399	8.37556	8.496	8.5056	8.34675	8.35192	8.247	8.38739	8.32458	8.44575
Parvibaculum_lavamentivorans_DS-1	14.9501	14.8283	14.9009	14.9173	14.8352	14.9484	14.735	14.8559	14.7462	15.0676	14.9993	14.7117	14.8292	14.8326	14.7065	14.8309	14.9363	14.8162	15.0278	14.8257	14.684	14.6901	14.7238	14.7428	14.8153	14.9596	14.7696	14.7851	14.6141	14.8551	14.8231	14.7609	14.8093	14.9363	14.8775	14.8646	14.7678	15.0831	14.8309	14.6711	14.9915	14.9648	14.8948	14.7272	14.9207	14.7549	14.8223	14.8257	14.8533
Pasteurella_multocida	81.8253	82.0144	81.4532	82.1732	82.1641	82.2912	82.7192	82.4046	81.8994	81.6362	82.0325	82.0703	82.5831	82.2276	82.9234	82.1868	82.4334	81.7588	82.6693	82.3063	82.1429	82.5044	82.2685	82.0431	82.6663	82.7011	82.1429	81.8435	82.2594	81.9554	82.2488	81.9115	82.1944	82.0083	81.8661	82.329	81.9327	82.4939	82.7979	82.6542	82.2745	81.9962	82.6134	83.4543	83.0913	82.3774	82.4409	82.5967	82.8493
Pectobacterium_carotovorum_PC1	55.5629	55.6146	55.1737	55.4989	55.365	55.424	55.3068	55.3607	55.4654	55.4974	55.6044	55.5898	55.5411	55.5418	55.2413	55.3316	55.5469	55.3432	55.2333	55.2821	55.4349	55.2443	55.2864	55.2617	55.6597	55.5898	55.4647	55.5782	55.7142	55.6153	55.5578	55.2304	55.2981	55.3432	55.9667	55.5629	55.5462	55.5709	55.504	55.2428	55.389	55.6175	55.8045	55.488	55.6859	55.413	55.8976	55.9194	55.5382
Pediococcus_pentosaceus_ATCC_25745	114.071	113.532	114.583	113.924	113.905	114.054	114.344	114.096	114.335	113.635	113.681	113.524	114.113	113.784	114.335	113.968	114.4	114.061	112.722	114.774	113.893	114.185	114.061	114.222	113.639	114.43	113.459	114.059	113.992	113.994	113.866	115.347	115.082	113.826	114.228	114.168	114.346	113.769	113.901	113.526	113.685	114.484	114	113.606	114.306	114.323	114.47	114.078	113.203
Pedobacter_heparinus_DSM_2366	76.2252	76.7228	76.3018	76.8222	76.3664	76.6063	76.6551	76.6532	76.6177	76.3487	76.8507	76.7133	76.512	76.8962	76.6544	76.8348	76.5626	76.6709	76.3848	76.3867	76.5778	76.5601	76.7063	76.6987	76.4804	76.7057	76.6937	76.857	76.7899	76.2683	76.7937	76.7589	76.2987	76.4297	77.0178	76.3898	76.3943	76.4335	76.3835	76.8152	76.4227	76.676	76.7975	76.6285	76.9368	76.5652	76.7013	76.1461	76.5278
Pelodictyon_phaeoclathratiforme_BU_1	61.01	60.7478	61.1748	60.8741	61.1989	61.0677	60.7995	60.6623	60.927	61.0016	61.2049	60.9643	61.2879	60.9258	60.5577	60.868	60.8199	61.0136	60.5781	61.2903	61.2867	61.3216	60.4494	61.3601	61.0136	60.7417	61.0112	60.832	61.1808	60.8693	61.6127	60.6672	61.0942	61.4539	60.5216	60.7165	61.2265	61.1544	60.8428	61.3155	60.9775	60.8416	61.2181	61.2638	60.8271	60.868	60.8584	61.2145	60.8608
Pelotomaculum_thermopropionicum_SI	39.7257	39.4034	39.9567	39.6759	39.9673	39.5207	39.3667	39.5503	39.8133	39.6617	39.651	39.5681	40.0112	39.779	39.4864	39.6795	39.5409	40.4578	40.0053	39.9591	39.9318	39.6333	39.9425	39.3193	40.1	39.5195	39.8856	39.5598	40.01	39.5053	39.4816	39.8892	39.9946	39.4722	39.4947	39.5456	39.9389	39.5681	39.2222	40.2268	39.6653	39.7932	39.7719	39.8453	39.5231	39.4698	39.6179	39.5965	39.6724
Persephonella_marina_EX_H1	92.6312	92.81	93.0629	93.0798	93.3867	92.9719	93.5908	92.9854	93.4593	92.5604	93.0343	93.2012	93.5486	93.3766	92.8994	92.3631	93.4862	92.4137	93.1102	92.7054	92.8859	93.2333	92.9348	92.5317	93.3395	93.4019	92.2889	93.2164	92.9348	92.4794	93.0882	93.1388	92.6464	92.7779	93.2046	93.3867	92.9921	93.4525	93.2518	92.8521	92.8454	93.299	93.0764	93.5183	92.9061	93.6144	92.7864	93.1355	93.149
Petrotoga_mobilis_SJ95	86.149	85.2725	85.817	86.1428	85.9209	85.4739	85.8721	85.7981	86.2812	85.6297	86.1443	86.4827	85.6675	85.9728	85.3228	85.7037	86.0247	86.0609	85.7084	85.806	85.6329	85.902	85.913	86.1978	85.5526	86.2356	86.094	85.9508	85.8422	85.8138	85.7477	85.7525	86.0043	86.3772	85.4755	86.1522	85.9004	85.7462	85.9193	86.1365	86.2073	85.4786	85.2945	85.8862	85.4204	85.9901	85.5731	85.8138	85.8563
Phenylobacterium_zucineum_HLK1	3.2449	3.22538	3.14814	3.2152	3.25764	3.24151	3.24575	3.24575	3.28225	3.25764	3.16512	3.09891	3.22878	3.2135	3.22284	3.23132	3.26697	3.2831	3.30177	3.27122	3.17191	3.25339	3.18464	3.23217	3.12438	3.14814	3.14984	3.20841	3.29244	3.27291	3.16597	3.19398	3.15748	3.26018	3.1456	3.19228	3.23896	3.12522	3.23981	3.15918	3.24321	3.32554	3.30262	3.35779	3.22029	3.19652	3.36458	3.23302	3.21435
Photobacterium_profundum_SS9	95.185	95.039	95.3073	95.1755	95.2563	94.9766	95.1292	94.8181	95.3133	95.2052	95.1007	95.4688	94.8959	95.3715	95.0645	95.3335	95.2011	95.644	95.1441	95.0366	95.2094	95.372	95.2147	94.7552	95.2094	95.1346	94.9529	95.3204	95.1488	95.153	95.5389	95.3459	95.3026	94.8983	95.4415	95.1286	95.226	94.7861	95.1209	95.416	95.0188	94.9541	95.2913	95.0485	95.2569	95.5656	95.375	94.9386	95.1916
Photorhabdus_asymbiotica	89.4592	89.916	89.905	89.9321	89.8897	89.7088	89.8084	90.2923	89.9863	89.8706	89.3384	90.05	90.0573	89.6583	89.9739	89.9914	89.8033	90.0764	89.9929	90.3429	89.5741	89.8494	89.8391	89.6927	89.9189	89.7447	90.0105	89.6905	90.113	90.1518	90.2038	89.9878	89.8384	89.6839	90.0368	89.7359	89.7169	90.001	89.8838	89.9578	90.0332	90.061	89.815	89.8274	90.0039	89.8567	89.938	90.3729	89.8369
Picrophilus_torridus_DSM_9790	85.3488	86.1628	85.9512	84.5198	85.4374	84.2067	84.9818	85.839	85.487	85.1934	85.174	84.8868	85.9923	85.1761	85.0638	84.632	85.2063	84.9991	85.0682	85.4827	84.9257	84.6882	85.528	85.0833	86.1671	84.4399	85.4201	85.3812	85.4115	85.9275	85.9901	85.8368	85.4028	84.8026	85.4957	85.8498	85.2754	85.2193	85.0142	85.7936	85.3748	84.6925	85.6576	85.2258	85.2193	85.595	85.1545	85.3726	85.2582
Pirellula_sp	29.4599	29.6514	29.3887	29.5627	29.6212	29.7043	29.5266	29.6737	29.6134	29.6025	29.6966	29.7509	29.4947	29.5403	29.6331	29.5856	29.4248	29.5321	29.771	29.6696	29.645	29.634	29.4371	29.4933	29.6664	29.4979	29.6358	29.4988	29.4969	29.6143	29.5687	29.5682	29.6555	29.8482	29.5499	29.8181	29.6363	29.6673	29.5148	29.7313	29.7957	29.8103	29.4558	29.586	29.6116	29.6514	29.6029	29.7217	29.618
Polaromonas_JS666	20.0465	19.9212	20.0591	20.1411	19.9052	19.9938	20.0192	20.1405	19.9152	19.9898	20.1991	19.9838	20.0631	20.0445	20.0885	20.1491	19.8559	20.2104	20.1518	19.9978	19.9272	20.1598	19.9058	19.9052	20.2331	20.1904	20.0605	19.8599	20.0951	20.0025	19.9325	20.1585	20.1231	19.9745	19.8819	20.0671	19.9732	19.9545	19.9612	20.2051	19.9312	20.0571	20.2004	20.0112	20.0385	20.0878	20.1884	20.0378	20.0338
Polynucleobacter_necessarius_asymbioticus_QLW_P1DMWA_1	80.655	80.9449	81.4291	81.3396	81.5854	81.0239	80.3788	81.3654	81.2166	80.9692	81.7782	81.8192	80.8615	81.3047	81.1605	80.9981	81.8086	81.5581	80.866	81.3471	80.8235	81.1863	81.4929	80.7658	80.7749	80.57	80.8903	81.1392	81.2485	81.168	81.5126	81.1392	81.1605	81.1787	81.1787	81.8617	81.1089	81.4944	80.4835	81.0072	81.1164	81.376	81.6704	80.9905	81.3881	80.7689	81.1817	80.8736	81.379
Porphyromonas_gingivalis_ATCC_33277	36.4275	35.7306	36.3787	36.458	36.0142	36.2033	36.185	35.9929	36.5541	36.092	36.1027	36.307	36.2521	36.028	36.3589	36.3116	36.429	36.6029	36.5389	36.3482	36.2155	35.8724	36.089	36.2704	36.153	35.7397	35.97	36.0539	36.1957	35.8267	35.9792	36.1256	35.7977	35.9776	35.7733	36.2323	36.121	36.4367	36.2155	36.0951	36.1179	36.2811	36.2872	35.8846	36.2293	35.906	36.0219	36.15	36.4245
Prochlorococcus_marinus_AS9601	119.362	119.593	118.564	117.962	119.501	119.482	119.622	118.214	119.536	118.117	119.666	119.003	118.222	118.77	119.1	119.742	118.944	118.598	119.058	118.904	119.009	118.65	119.438	119.324	118.277	118.22	119.496	119.074	118.132	118.911	118.942	118.533	118.621	117.983	118.503	118.421	118.976	119.826	119.127	118.888	119.11	119.36	118.883	119.851	118.776	118.571	118.617	119.104	119.209
Propionibacterium_acnes_KPA171202	38.4037	38.5866	39.1003	38.3771	38.6333	38.4811	38.7987	38.3797	38.5078	38.7053	38.8935	38.6733	38.8534	38.8121	38.6306	37.9434	38.6813	38.9308	38.7907	38.3771	38.1462	38.6266	38.8868	38.341	39.1777	38.752	38.4985	38.7293	38.684	38.5826	38.5599	38.257	38.7587	38.3384	38.8281	38.2036	38.736	38.7227	38.2623	38.3811	38.5078	39.0269	38.6626	38.9055	38.3637	38.0355	39.115	39.0749	39.107
Prosthecochloris_aestuarii_DSM_271	50.2873	50.0797	50.4239	49.7717	50.7751	50.4824	50.0421	50.18	50.3375	50.9855	50.9604	51.0524	50.5967	50.6385	50.3988	50.3041	50.3333	50.4155	50.7444	50.2748	50.187	51.0203	50.5674	50.8768	50.5368	49.9264	50.325	50.2762	50.6719	50.7124	50.4769	50.3027	50.6162	50.5981	50.4629	50.272	50.4671	50.3542	51.0273	50.3138	50.1773	50.5842	50.3974	50.4796	50.2692	50.0755	50.612	50.3487	50.8559
Proteus_mirabilis	102.593	103.262	103.365	103.062	103.185	103.07	103.049	103.069	102.572	103.279	103.377	103.439	103.006	103.778	103.537	103.246	103.08	103.64	103.023	102.861	103.035	103.2	103.017	103.408	103.023	102.951	103.195	103.408	103.583	103.401	103.356	102.815	103.46	102.984	103.556	103.195	103.38	102.855	102.531	102.813	102.953	103.527	103.274	103.864	102.965	103.159	103.466	103.46	103.246
Pseudoalteromonas_atlantica_T6c	84.1198	84.1327	84.17	83.8726	84.1097	84.2052	84.4274	84.359	84.2817	84.4457	83.96	84.6631	84.5649	84.3874	83.8502	84.254	84.1557	84.1774	84.3095	84.0711	84.1517	84.3061	84.5493	84.1097	83.8014	84.2228	84.2479	84.2804	84.4003	83.817	83.9931	84.2797	84.2797	84.2424	83.756	84.3115	84.1388	83.9979	84.5392	84.1693	84.3319	83.9247	84.256	84.193	84.2221	83.9457	84.2783	84.2756	84.1835
Pseudomonas_aeruginosa	5.5269	5.41389	5.45681	5.56385	5.63829	5.50028	5.5633	5.46007	5.50788	5.61003	5.478	5.51495	5.4905	5.41714	5.50354	5.49267	5.4818	5.46822	5.51223	5.48669	5.547	5.52907	5.54972	5.57526	5.45137	5.5633	5.51875	5.68773	5.54918	5.53342	5.60786	5.56711	5.41823	5.51766	5.48072	5.52581	5.47148	5.51332	5.52092	5.47909	5.55896	5.49104	5.63666	5.53233	5.55026	5.56276	5.46333	5.51658	5.61383
Psychrobacter_arcticum_273-4	100.698	101.089	100.825	100.44	100.825	101.375	101.31	101.011	101.887	100.86	101.108	101.183	101.086	101.051	101.63	100.837	100.928	101.292	100.706	101.004	100.747	101.665	100.596	100.657	100.483	101.265	101.078	101.102	101.376	101.259	101.273	101.34	100.299	101.122	100.757	101.242	100.922	101.506	101.477	101.108	101.242	100.553	101.189	101.233	101.389	100.657	101.029	100.885	100.514
Pyrobaculum_aerophilum	52.2929	52.1206	51.8542	52.1972	51.717	52.4843	51.6469	52.4205	52.1366	52.1509	52.0504	52.2307	52.0744	52.1206	51.5495	51.8175	52.001	51.9292	51.7027	52.2865	52.0456	51.6532	52.3232	52.4556	52.1318	52.0632	52.3711	52.052	51.9675	52.0201	51.5272	52.0568	51.8702	51.6484	51.6165	51.8766	51.8957	51.548	51.8909	51.9053	52.1637	51.6756	52.1573	51.7793	51.9595	51.9324	51.784	51.7362	52.3471
Pyrococcus_furiosus	79.6405	79.3053	79.53	79.0736	79.1701	80.1267	79.6756	79.6511	79.7915	79.3773	79.1842	78.9069	78.5962	79.5967	79.5896	79.9723	80.053	79.4282	79.1456	79.7845	79.9688	79.6511	79.3983	79.4422	79.5405	79.4229	79.2842	79.5528	79.3492	78.7717	78.8805	79.4088	78.8068	79.7739	79.9635	80.3935	78.9543	79.8476	79.3088	79.2474	79.8985	79.7476	79.1175	79.4755	80.0074	79.5844	79.5844	79.7318	79.4966
Ralstonia_metallidurans_CH34	13.4386	13.3655	13.3455	13.3214	13.2793	13.1258	13.3077	13.1274	13.2619	13.4328	13.2804	13.3014	13.1047	13.3419	13.2751	13.2835	13.4255	13.3198	13.2167	13.3361	13.2499	13.2919	13.2956	13.0632	13.375	13.3009	13.3235	13.2709	13.325	13.2825	13.3813	13.3408	13.3908	13.2898	13.3371	13.284	13.1699	13.2425	13.1994	13.3129	13.3014	13.2777	13.2546	13.273	13.354	13.4412	13.3292	13.293	13.2903
Renibacterium_salmoninarum_ATCC_33209	41.7125	41.8162	41.7267	41.8795	41.8762	41.574	41.5478	41.5991	41.7617	41.4899	41.7278	41.8206	41.7278	41.3481	41.5805	41.778	41.9559	41.5696	41.3164	41.9734	41.5096	41.4899	41.2891	41.8948	41.7104	41.3884	41.7802	41.5674	42.0825	41.6645	41.4746	41.3677	41.4921	41.7289	41.5794	41.3666	41.8326	41.4452	41.0741	41.8391	41.5281	42.053	41.6078	41.9363	41.4059	41.5609	41.7497	41.6536	41.3721
Rhizobium_etli_CFN_42	16.008	16.1307	16.1702	15.9951	16.0774	16.0056	16.2452	16.117	16.1081	16.1307	16.0024	16.0427	16.1153	16.0516	16.1452	16.213	15.9645	16.0863	15.9959	16.1638	15.9814	15.9846	16.1161	16.0621	16.2606	16.1976	16.0274	15.8297	16.0984	16.1444	16.0242	15.8709	16.0153	16.0314	16.0371	16.1783	15.9846	16.0645	16.029	16.1081	16.0758	16.1387	16.054	16.0726	16.0411	16.0524	16.1549	16.1178	15.9758
Rhodobacter_sphaeroides_ATCC_17025	6.79807	6.92096	6.90507	7.03432	6.69425	6.91778	6.70697	6.81079	6.79383	6.75252	6.76841	6.90613	6.84469	6.93579	6.96969	7.01736	6.96546	6.85952	6.80443	6.92838	6.80019	6.90083	6.85104	6.94427	6.73981	6.88388	6.71862	6.86481	6.75993	6.87435	6.94215	6.78324	6.77689	6.79807	6.90931	6.993	6.84786	6.99194	7.01842	6.87435	6.79807	6.94321	6.74934	6.77689	7.02054	6.81926	6.74616	7.05127	6.93685
Rhodococcus_jostii_RHA1	6.68803	6.61302	6.67174	6.53287	6.59888	6.58216	6.61345	6.58388	6.69746	6.59031	6.64217	6.64602	6.68674	6.54316	6.59674	6.62288	6.58816	6.6606	6.64088	6.59416	6.66103	6.66445	6.62117	6.67003	6.77289	6.67346	6.61217	6.63745	6.57145	6.55044	6.5363	6.48187	6.6366	6.60916	6.57016	6.7236	6.58259	6.65031	6.70089	6.64902	6.72575	6.69531	6.66103	6.67046	6.67131	6.64174	6.67688	6.6756	6.59631
Rhodoferax_ferrireducens_T118	28.0152	27.8624	27.9585	27.7319	28.0166	27.942	28.0704	27.8115	27.8244	28.084	27.9191	27.9062	28.0209	28.1887	27.7384	28.0317	28.145	27.8416	28.0934	27.9557	27.965	28.0281	28.0001	27.8847	27.9227	27.993	28.1392	28.0188	28.1493	27.9492	27.942	27.8897	27.8481	27.8854	28.0259	27.8682	27.937	28.1321	28.0209	27.7506	27.7233	27.6559	27.8087	28.2583	27.7599	28.155	27.742	28.1321	27.9521
Rhodopseudomonas_palustris_BisA53	9.8544	9.91565	9.89936	9.66417	9.83291	9.829	9.82118	9.74821	9.88959	9.80945	9.77818	9.71303	9.68372	9.91304	9.77362	9.88568	9.62834	9.84529	9.68958	9.82444	9.76255	9.9163	9.80229	9.75538	9.90783	9.76059	9.88568	9.82053	9.80359	9.80685	9.77818	9.82704	9.64593	10.0147	9.5912	9.7645	9.64528	9.74365	9.74821	9.77623	9.81792	9.84333	9.71564	9.74105	9.64072	9.90848	9.8075	9.6759	9.87134
Rhodospirillum_centenum_SW	5.32664	5.50673	5.24064	5.36314	5.2804	5.3023	5.3242	5.24957	5.23172	5.21712	5.3096	5.24389	5.3169	5.21712	5.26823	5.20495	5.3096	5.32501	5.34124	5.21063	5.33962	5.27472	5.37937	5.23253	5.25281	5.21793	5.33231	5.28202	5.27877	5.25362	5.42317	5.30311	5.40289	5.28283	5.14329	5.23659	5.31285	5.25362	5.29013	5.30149	5.12869	5.26011	5.17899	5.34692	5.31933	5.37856	5.26823	5.2228	5.2666
Rhodothermus_marinus_DSM_4252	9.9947	9.99368	10.0648	9.86872	9.88091	9.89514	9.93577	9.75697	9.99571	9.92866	9.81081	9.83824	9.84332	9.97641	10.0028	9.64014	9.79558	9.96523	9.99368	10.0658	9.78237	9.82707	9.90225	9.98352	9.92968	10.0323	10.0079	9.81996	9.76713	9.75087	10.1318	9.98251	9.8352	9.87279	10.0597	9.82605	9.98962	9.8738	10.0028	9.98555	9.66655	9.93984	9.84028	9.9632	9.90733	9.9246	9.97539	9.97032	10.0465
Rickettsia_prowazekii	136.86	135.25	136.293	134.654	135.744	134.821	135.741	134.847	136.358	135.94	135.388	137.594	135.395	135.116	134.563	135.319	136.326	135.864	135.13	135.792	136.849	135.007	136.002	135.955	134.32	135.508	135.454	136.34	136.765	136.155	136.097	135.915	135.675	135.944	135.584	135.901	135.246	136.173	136.275	136.395	135.385	136.453	136.231	135.668	135.977	136.111	136.475	135.018	134.956
Robiginitalea_biformata_HTCC2501	25.7607	25.927	26.0282	26.1179	25.8581	25.6955	25.928	26.2039	26.0953	25.8949	25.6738	26.1501	25.9696	26.1529	25.8713	26.0537	25.9611	26.0924	26.0433	25.8458	25.8637	25.979	25.9204	25.8448	25.7588	25.7881	25.6029	25.9252	25.773	25.7843	25.6879	25.8089	25.9771	26.3183	25.687	26.0263	25.7758	25.9176	25.7673	25.9299	26.0367	25.7295	25.9138	25.6946	25.8297	25.7749	25.7702	25.7229	25.791
Roseiflexus_castenholzii_DSM_13941	25.5115	25.4986	25.4321	25.5993	25.58	25.3818	25.6891	25.7246	25.5232	25.4767	25.5316	25.558	25.4476	25.4392	25.5671	25.6536	25.5587	25.5458	25.5425	25.6936	25.7523	25.7007	25.8485	25.7136	25.5141	25.54	25.6549	25.3979	25.4618	25.5167	25.2617	25.731	25.5044	25.5851	25.5619	25.6594	25.6245	25.7691	25.5787	25.5755	25.5658	25.4896	25.6123	25.4341	25.5425	25.3611	25.6452	25.2772	25.6639
Roseobacter_denitrificans_OCh_114	32.683	32.8027	32.7606	32.6945	32.4311	32.5756	32.7012	32.683	32.6458	32.735	32.7012	32.6202	32.6491	32.9307	32.4955	32.5657	32.6202	32.7301	32.5302	32.8391	32.3964	32.6557	32.8069	32.5814	32.6632	32.4031	32.7045	32.4278	32.5781	32.6136	32.574	32.5971	32.5542	32.8267	32.9415	32.7152	32.2767	32.863	32.4179	32.5756	32.5137	32.8795	32.8605	32.8135	32.4856	32.5525	32.5211	32.4765	32.6409
Rubrobacter_xylanophilus_DSM_9941	4.01602	3.99855	3.94203	4.01807	4.06637	3.98724	3.98724	3.87728	4.07973	3.96977	3.8259	3.94408	3.93175	3.99341	4.02115	4.05815	4.08795	3.99546	4.03657	4.0489	3.90914	3.88653	3.92558	3.94203	3.92866	4.01088	3.90811	3.9595	4.00574	3.95333	3.90195	3.86701	3.93072	4.01704	3.99032	4.02629	3.93894	4.00985	3.98313	3.96463	3.99341	3.91531	4.0489	3.93175	3.95127	3.9595	3.98519	3.92969	3.94819
Ruegeria_pomeroyi_DSS_3	14.0492	14.1496	14.0961	14.0804	14.3282	14.0129	14.115	14.2064	14.2508	14.0977	14.2278	14.1018	14.3134	14.1792	14.0632	14.036	14.064	13.9603	14.106	14.2516	14.329	14.1051	14.2846	14.2286	14.2747	13.9545	14.2961	14.1512	14.2549	14.0656	14.0804	14.2204	14.0632	13.9166	13.8582	14.1529	13.9438	14.1002	14.0319	14.045	14.1874	14.1389	14.0771	14.2582	14.1018	14.0335	14.3307	14.2286	14.0022
Saccharomonospora_viridis_DSM_43017	10.894	10.8541	10.8459	10.973	11.0016	10.8891	10.8068	11.004	11.0456	10.903	10.9657	10.806	11.0342	10.9559	10.7864	10.9144	10.9535	10.8247	10.9201	10.828	10.9038	10.9193	10.947	10.8101	10.9543	10.9021	10.9445	10.7701	10.9176	10.9233	10.9152	10.8443	10.8255	11.0993	10.8907	11.0936	10.8573	10.9657	10.8125	11.0195	10.947	10.951	10.9551	10.8272	10.9461	10.9812	10.9999	10.9641	10.8239
Saccharophagus_degradans_2-40	70.4515	70.376	70.5665	70.2894	70.502	70.1655	70.4446	70.3629	70.0298	70.169	70.1357	70.4238	71.0526	70.178	70.3109	70.3753	70.3871	70.3996	70.3587	70.1807	69.8179	69.8483	70.4002	70.5429	69.9564	70.4543	70.3829	70.2278	70.3552	70.171	70.7216	70.0138	69.9882	70.4453	70.1648	69.9003	70.5969	70.1281	69.741	70.5443	70.4847	70.2562	70.5817	70.2811	70.3656	70.5928	70.1468	70.34	70.3829
Saccharopolyspora_erythraea_NRRL_2338	4.54554	4.53061	4.535	4.47791	4.59736	4.5552	4.53632	4.59034	4.54774	4.56706	4.54159	4.54905	4.48449	4.53324	4.46824	4.50558	4.52358	4.56135	4.51041	4.53412	4.47835	4.53105	4.51787	4.52666	4.50338	4.50118	4.50294	4.55696	4.55037	4.5372	4.53456	4.48274	4.51831	4.51655	4.44585	4.45507	4.48625	4.49855	4.55388	4.51787	4.60044	4.57628	4.4274	4.46693	4.57277	4.47835	4.49591	4.47	4.50909
Salinibacter_ruber_DSM_13855	10.5623	10.7407	10.646	10.5422	10.5361	10.5956	10.5795	10.5129	10.7609	10.4414	10.5008	10.6782	10.5573	10.5754	10.5875	10.7115	10.6309	10.4545	10.5976	10.648	10.648	10.5744	10.7296	10.7427	10.5502	10.8052	10.6329	10.4172	10.6097	10.5512	10.7034	10.5694	10.6067	10.5019	10.7206	10.6974	10.6561	10.7982	10.7014	10.6782	10.6984	10.5452	10.6843	10.7478	10.7609	10.6047	10.4928	10.4777	10.6117
Salinispora_arenicola_CNS-205	11.353	11.4402	11.3831	11.2603	11.2143	11.2548	11.4488	11.2401	11.3088	11.3107	11.2358	11.2517	11.3094	11.2585	11.3205	11.3825	11.1234	11.42	11.2542	11.3309	11.2818	11.1817	11.2474	11.2345	11.2573	11.2603	11.3285	11.4261	11.1781	11.3082	11.3088	11.2395	11.2223	11.2524	11.3236	11.3475	11.2051	11.2996	11.3451	11.3383	11.1511	11.2266	11.2812	11.2112	11.3512	11.2843	11.35	11.377	11.3843
Salmonella_enterica_Choleraesuis	57.4643	57.4658	57.8198	57.7065	57.4713	57.5264	57.0141	57.7717	57.5799	57.2299	57.4177	57.4488	57.7026	57.2904	57.7476	57.6537	57.5458	57.7212	57.5085	57.2695	57.4426	57.5691	57.3199	57.4216	57.5621	57.3417	57.2928	57.857	57.7763	57.1205	57.6156	57.2229	57.4845	57.4464	57.5039	57.552	57.6824	57.5978	57.0723	57.1181	57.521	57.2353	57.4658	57.4395	57.1189	57.3067	57.5683	57.278	57.1538
Sebaldella_termitidis_ATCC_33386	93.1058	92.8066	93.0142	93.2348	93.0466	93.1156	93.0499	93.3548	92.805	92.6209	92.8747	93.3118	93.0969	92.9558	93.0142	93.161	93.1139	93.581	92.9801	92.2892	93.0969	92.7312	93.0053	92.7563	92.8982	92.8334	93.0823	93.0345	92.9023	92.7888	92.9023	92.9031	92.955	92.6209	93.3629	92.9501	92.8853	92.7101	93.0369	93.0904	92.8853	93.4708	92.8431	93.4781	93.1658	93.1788	92.9818	93.4959	92.4668
Serratia_proteamaculans_568	43.0826	42.7999	43.0453	43.0434	42.9721	42.7382	42.8577	42.8012	43.1604	42.956	43.2786	42.8494	42.9702	42.5326	42.7967	43.1456	43.2593	42.5924	43.0653	43.0498	42.9605	43.2272	43.1012	42.8654	42.9811	43.0473	42.8404	42.8847	42.9676	42.9451	43.1719	42.7459	42.9888	43.2195	43.2689	43.0094	42.9503	43.116	43.2689	42.8397	42.7774	42.9618	43.0646	42.7729	42.9445	42.814	42.8462	42.7395	43.0839
Shewanella_denitrificans_OS217	87.4693	87.7661	87.4154	87.8677	87.4352	87.6709	87.3725	87.4765	87.2218	87.5987	87.605	88.0407	87.6701	88.0851	87.6804	87.8264	87.605	87.828	88.0565	87.7852	87.682	87.9613	88.0359	87.5368	87.6788	87.4503	87.6582	88.0502	88.128	87.6304	88.3747	87.4805	87.8121	87.7407	87.8153	87.8899	87.4812	87.7875	88.0661	88.2343	88.3605	87.809	88.0803	88.0335	88.0518	87.8518	87.3257	87.6344	88.1343
Shigella_boydii_CDC_3083_94	59.3704	59.8685	59.2117	59.396	59.0636	59.6323	59.5238	59.6076	59.9258	59.485	59.2461	59.1165	59.3096	59.7839	59.2232	59.4586	59.0601	59.3916	59.3784	59.3748	59.2602	59.5212	59.6217	59.0099	59.4859	59.6402	59.4498	59.3369	59.1333	59.3598	59.768	59.2682	59.396	59.5106	59.2258	59.7998	59.8209	59.2426	59.3017	59.9073	59.4612	59.0284	59.2496	59.3501	59.1095	59.4392	58.8908	59.2303	59.4242
Silicibacter_TM1040	28.1125	27.7378	27.6971	27.8448	27.5558	27.7934	27.7132	27.8042	27.8577	27.8566	27.7035	27.4348	27.4669	27.9016	27.6061	27.3931	27.863	27.8149	27.7378	27.6211	27.9326	27.9337	27.7785	27.8513	27.6864	27.7314	27.7303	27.6607	27.9733	27.7549	28.0418	27.847	27.529	27.6928	27.6479	27.9476	27.802	27.9326	27.7421	28.0557	27.7281	28.0193	27.9562	27.7613	27.9187	28.0311	27.6029	27.5494	27.8149
Sinorhizobium_medicae_WSM419	14.1662	14.2145	14.2424	14.235	14.1216	14.2954	14.1458	14.0733	14.1337	14.2424	14.3614	14.0463	14.0742	14.3744	14.2285	14.1709	14.1737	14.1616	14.3093	14.1476	14.4069	14.0324	14.077	14.2248	14.051	14.3502	14.2424	14.459	14.1857	14.2833	14.2945	14.3326	14.129	14.0956	14.34	14.2145	14.3595	14.3465	14.1662	14.2294	14.0947	14.0157	14.2285	14.1095	14.2015	14.2629	14.117	14.2331	14.1811
Slackia_heliotrinireducens_DSM_20476	18.4014	18.5075	18.3032	18.3314	18.424	18.3653	18.4951	18.7411	18.6068	18.2919	18.5075	18.4601	18.3788	18.468	18.7242	18.3224	18.4161	18.591	18.4714	18.3337	18.345	18.6023	18.5729	18.6711	18.187	18.275	18.5109	18.389	18.3822	18.3089	18.3156	18.4104	18.3833	18.3969	18.5391	18.7242	18.3168	18.275	18.319	18.5842	18.3777	18.222	18.4386	18.6045	18.1734	18.3269	18.4928	18.4048	18.4601
Sodalis_glossinidius_morsitans	44.8889	45.3179	45.2462	45.0984	45.295	44.7813	44.9937	45.6522	45.0396	45.4169	45.0554	44.6924	45.0711	45.1515	45.0611	44.8172	44.9061	45.4786	44.7598	44.8186	44.9779	45.2634	45.3237	45.4829	44.9234	45.3208	45.0094	45.3509	45.5417	44.9851	45.3911	44.9693	45.4026	44.9678	45.437	45.6336	44.8028	45.2175	45.5819	45.1257	44.9449	45.282	45.0855	44.8918	44.7856	45.1787	44.9391	44.9291	45.3251
Solibacter_usitatus_Ellin6076	14.4323	14.4835	14.3304	14.3866	14.391	14.363	14.4963	14.4478	14.283	14.5107	14.4206	14.6032	14.4606	14.3916	14.3052	14.5275	14.3324	14.4741	14.4983	14.3368	14.5296	14.4673	14.5174	14.2598	14.5598	14.4071	14.5208	14.4455	14.3704	14.2016	14.4475	14.3607	14.398	14.5713	14.3405	14.3479	14.3869	14.3116	14.358	14.4381	14.3684	14.3462	14.5349	14.4428	14.5629	14.3889	14.3459	14.4434	14.4455
Sorangium_cellulosum__So_ce_56_	4.62647	4.53934	4.5062	4.52571	4.47841	4.50968	4.58264	4.55992	4.52919	4.56447	4.53934	4.51876	4.49898	4.5495	4.55939	4.56313	4.56286	4.52705	4.58184	4.6214	4.53961	4.51983	4.62754	4.56366	4.54789	4.51636	4.51662	4.61899	4.51128	4.53881	4.52544	4.55672	4.58986	4.56767	4.55939	4.5217	4.55591	4.56767	4.58291	4.47867	4.53507	4.56126	4.57489	4.54656	4.54576	4.49925	4.54362	4.58451	4.55137
Sphaerobacter_thermophilus_DSM_20745	12.4676	12.4309	12.4166	12.3799	12.4497	12.711	12.4408	12.2457	12.4909	12.49	12.7235	12.5168	12.5347	12.345	12.4166	12.5553	12.43	12.4479	12.532	12.4381	12.6591	12.4399	12.4327	12.4434	12.5446	12.4685	12.3638	12.4712	12.1965	12.481	12.3495	12.1383	12.4363	12.3584	12.5643	12.2457	12.5464	12.6081	12.1079	12.251	12.362	12.4667	12.3969	12.4408	12.2394	12.4766	12.558	12.5177	12.4318
[truncated: 53 more rows]
[truncated: 156 more columns]

## Sheet: o2_all
name
[truncated: 343 more rows]
[truncated: 156 more columns]

[truncated: 3 more sheets: o5_OSC1, o5_OSC2, o5_all]
